# Supplementary material for: Novel genes exhibit distinct patterns of function acquisition and network integration
Source: Genome Biol. 2010 Dec 27;11(12):R127. doi: 10.1186/gb-2010-11-12-r127 (PMC3046487; doi:10.1186/gb-2010-11-12-r127)
Supplement: Additional file 2 — Classification of S. cerevisiae genes into age/origin groups. This tab-delimited text file contains the classification of all S. cerevisiae genes into age/origin groups. [file gb-2010-11-12-r127-S2.txt]

# Generated on 2010-04-20 03:16:17.361020 with:
# ./classify_orfs.py -n NONE
#
# This file gives the age/origin assignment for each non-dubious
# Saccharomyces cerervisiae ORF used in the main analysis of:
#
# Capra JA, Pollard KS, and Singh M (2010) Novel genes exhibit
# distinct patterns of function acquisition and network integration. 
# Genome Biology, 11:R127.
#
# Each ORF is assigned an age from {pre-WGD, WGD, post-WGD} and an
# origin from {novel, duplicate}. This classification is based on data
# from the Yeast Gene Order Browser and the Princeton Protein
# Orthology Database. Please see the paper for full details, and cite
# it if you use this data.
#
# Several alternative classifications are described in the
# Supplementary Material.
#
# Tony Capra
# (tony dot capra at gladstone dot ucsf dot edu)
#
#
YDR216W pre-WGD_duplicate
YOR113W pre-WGD_duplicate
YNL027W pre-WGD_duplicate
YGL254W pre-WGD_duplicate
YMR037C WGD_duplicate
YKL062W WGD_duplicate
YPR186C pre-WGD_duplicate
YML081W WGD_duplicate
YJL056C pre-WGD_duplicate
YJR127C WGD_duplicate
YDL192W WGD_duplicate
YDL137W WGD_duplicate
YOR094W pre-WGD_duplicate
YBR164C pre-WGD_duplicate
YPL051W pre-WGD_duplicate
YLR229C pre-WGD_duplicate
YMR138W pre-WGD_duplicate
YLR293C WGD_duplicate
YOR185C WGD_duplicate
YOR101W WGD_duplicate
YNL098C WGD_duplicate
YCR027C pre-WGD_duplicate
YPR165W pre-WGD_duplicate
YNL090W pre-WGD_duplicate
YIL118W pre-WGD_duplicate
YKR055W pre-WGD_duplicate
YNL180C pre-WGD_duplicate
YGR152C pre-WGD_duplicate
YPL218W pre-WGD_duplicate
YFL005W pre-WGD_duplicate
YML064C pre-WGD_duplicate
YOR089C WGD_duplicate
YBR264C pre-WGD_duplicate
YNL304W pre-WGD_duplicate
YFL038C pre-WGD_duplicate
YER031C WGD_duplicate
YGL210W WGD_duplicate
YKR014C pre-WGD_duplicate
YNL093W WGD_duplicate
YLR262C pre-WGD_duplicate
YML001W pre-WGD_duplicate
YBR109C pre-WGD_duplicate
YKL190W pre-WGD_duplicate
YOR257W pre-WGD_duplicate
YGR058W pre-WGD_duplicate
YDR129C pre-WGD_duplicate
YLR214W pre-WGD_duplicate
YKL220C post-WGD_duplicate
YOR381W post-WGD_duplicate
YNR060W pre-WGD_duplicate
YOR384W post-WGD_duplicate
YLL051C pre-WGD_duplicate
YOL152W post-WGD_duplicate
YGL106W pre-WGD_duplicate
YPR188C pre-WGD_duplicate
YDR373W pre-WGD_duplicate
YNL186W pre-WGD_duplicate
YKR098C WGD_duplicate
YJL197W pre-WGD_duplicate
YBL067C WGD_duplicate
YBR058C pre-WGD_duplicate
YMR304W pre-WGD_duplicate
YER151C pre-WGD_duplicate
YDR069C WGD_duplicate
YER144C WGD_duplicate
YFR010W pre-WGD_duplicate
YIL156W WGD_duplicate
YMR223W pre-WGD_duplicate
YER098W WGD_duplicate
YGL160W pre-WGD_duplicate
YKR036C WGD_duplicate
YGL116W pre-WGD_duplicate
YFL009W pre-WGD_duplicate
YGL003C pre-WGD_duplicate
YDR267C pre-WGD_duplicate
YDL145C pre-WGD_duplicate
YGL137W pre-WGD_duplicate
YLR429W pre-WGD_duplicate
YKL213C pre-WGD_duplicate
YMR146C pre-WGD_duplicate
YOR212W pre-WGD_duplicate
YMR116C pre-WGD_duplicate
YER107C pre-WGD_duplicate
YBL008W pre-WGD_duplicate
YNL006W pre-WGD_duplicate
YJL112W WGD_duplicate
YIL046W pre-WGD_duplicate
YNL317W pre-WGD_duplicate
YDR364C pre-WGD_duplicate
YPL151C pre-WGD_duplicate
YPR178W pre-WGD_duplicate
YCR057C pre-WGD_duplicate
YBR103W pre-WGD_duplicate
YLL011W pre-WGD_duplicate
YBR175W pre-WGD_duplicate
YBR198C pre-WGD_duplicate
YCR084C pre-WGD_duplicate
YLR129W pre-WGD_duplicate
YLR222C pre-WGD_duplicate
YLR409C pre-WGD_duplicate
YCR072C pre-WGD_duplicate
YOR272W pre-WGD_duplicate
YDR402C pre-WGD_novel
YKR104W post-WGD_duplicate
YCR011C pre-WGD_duplicate
YER036C pre-WGD_duplicate
YMR301C pre-WGD_duplicate
YOR011W post-WGD_duplicate
YLL015W pre-WGD_duplicate
YLR249W WGD_duplicate
YNL014W WGD_duplicate
YFR009W pre-WGD_duplicate
YLR188W pre-WGD_duplicate
YPL270W pre-WGD_duplicate
YPL226W pre-WGD_duplicate
YKR103W post-WGD_duplicate
YOR328W post-WGD_duplicate
YIL013C post-WGD_duplicate
YPL058C pre-WGD_duplicate
YDR406W WGD_duplicate
YOR153W WGD_duplicate
YDR091C pre-WGD_duplicate
YDR011W pre-WGD_duplicate
YKL209C pre-WGD_duplicate
YLL048C WGD_duplicate
YDR135C pre-WGD_duplicate
YFL028C pre-WGD_duplicate
YHL035C WGD_duplicate
YNR070W post-WGD_duplicate
YOL075C pre-WGD_duplicate
YGR281W pre-WGD_duplicate
YIL124W pre-WGD_duplicate
YKR009C pre-WGD_duplicate
YBR159W pre-WGD_duplicate
YNL202W pre-WGD_duplicate
YDL114W pre-WGD_duplicate
YIR035C pre-WGD_duplicate
YIR036C post-WGD_duplicate
YLR426W pre-WGD_duplicate
YMR226C pre-WGD_duplicate
YNL181W pre-WGD_duplicate
YOR246C pre-WGD_duplicate
YHR158C WGD_duplicate
YGR238C WGD_duplicate
YPL263C pre-WGD_duplicate
YDR225W pre-WGD_duplicate
YBL003C pre-WGD_duplicate
YOL012C pre-WGD_duplicate
YDR224C pre-WGD_duplicate
YBL002W pre-WGD_duplicate
YMR056C pre-WGD_duplicate
YBL030C WGD_duplicate
YBR085W WGD_duplicate
YPR021C pre-WGD_duplicate
YPR128C pre-WGD_duplicate
YNL083W pre-WGD_duplicate
YOR100C pre-WGD_duplicate
YLR348C pre-WGD_duplicate
YIL134W pre-WGD_duplicate
YHR002W pre-WGD_duplicate
YJR077C pre-WGD_duplicate
YJL133W WGD_duplicate
YKR052C WGD_duplicate
YKL120W pre-WGD_duplicate
YPL134C WGD_duplicate
YOR222W WGD_duplicate
YOR130C pre-WGD_duplicate
YNL003C pre-WGD_duplicate
YER053C pre-WGD_duplicate
YBR192W pre-WGD_duplicate
YJR095W pre-WGD_duplicate
YGR096W pre-WGD_duplicate
YBR291C pre-WGD_duplicate
YDL119C pre-WGD_duplicate
YEL006W WGD_duplicate
YFR045W pre-WGD_duplicate
YGR257C pre-WGD_duplicate
YDL198C pre-WGD_duplicate
YIL006W WGD_duplicate
YMR166C pre-WGD_duplicate
YPR058W WGD_duplicate
YBR104W WGD_duplicate
YPR011C pre-WGD_duplicate
YCL011C WGD_duplicate
YNL004W WGD_duplicate
YOL123W pre-WGD_duplicate
YOR319W pre-WGD_duplicate
YPR112C pre-WGD_duplicate
YHR086W pre-WGD_duplicate
YBR212W pre-WGD_duplicate
YPL043W pre-WGD_duplicate
YGR159C pre-WGD_duplicate
YER165W pre-WGD_duplicate
YFR023W WGD_duplicate
YNL016W pre-WGD_duplicate
YHR015W WGD_duplicate
YLR081W post-WGD_duplicate
YCR098C pre-WGD_duplicate
YFL011W post-WGD_duplicate
YOL156W post-WGD_duplicate
YEL069C post-WGD_duplicate
YNL318C pre-WGD_duplicate
YDL245C post-WGD_duplicate
YJR158W post-WGD_duplicate
YNR072W post-WGD_duplicate
YHR094C WGD_duplicate
YMR011W post-WGD_duplicate
YDR345C WGD_duplicate
YHR092C WGD_duplicate
YHR096C WGD_duplicate
YDR343C WGD_duplicate
YDR342C WGD_duplicate
YJL214W pre-WGD_duplicate
YJL219W post-WGD_duplicate
YDR497C WGD_duplicate
YOL103W WGD_duplicate
YGR289C pre-WGD_duplicate
YBR298C post-WGD_duplicate
YJR160C post-WGD_duplicate
YML123C pre-WGD_duplicate
YDL138W WGD_duplicate
YDL194W WGD_duplicate
YDR536W pre-WGD_duplicate
YGL104C WGD_duplicate
YBR241C WGD_duplicate
YDL199C pre-WGD_duplicate
YDR387C pre-WGD_duplicate
YFL040W pre-WGD_duplicate
YMR235C pre-WGD_novel
YDL031W pre-WGD_duplicate
YPL119C WGD_duplicate
YNL112W pre-WGD_duplicate
YGL078C pre-WGD_duplicate
YJL033W pre-WGD_duplicate
YOR046C pre-WGD_duplicate
YNR038W pre-WGD_duplicate
YKR024C pre-WGD_duplicate
YHR169W pre-WGD_duplicate
YLR276C pre-WGD_duplicate
YOR204W WGD_duplicate
YDL160C pre-WGD_duplicate
YLL008W pre-WGD_duplicate
YDR021W pre-WGD_duplicate
YMR290C pre-WGD_duplicate
YKR059W WGD_duplicate
YJL138C WGD_duplicate
YBR142W pre-WGD_duplicate
YGL064C pre-WGD_duplicate
YDR194C pre-WGD_duplicate
YDR243C pre-WGD_duplicate
YBR237W pre-WGD_duplicate
YGL171W pre-WGD_duplicate
YHR065C pre-WGD_duplicate
YMR190C pre-WGD_duplicate
YFL002C pre-WGD_duplicate
YDL084W pre-WGD_duplicate
YGL087C pre-WGD_duplicate
YOR339C pre-WGD_duplicate
YLR306W pre-WGD_duplicate
YDR092W pre-WGD_duplicate
YDR177W pre-WGD_duplicate
YGL058W pre-WGD_duplicate
YDR054C pre-WGD_duplicate
YBR082C WGD_duplicate
YDR059C WGD_duplicate
YER100W pre-WGD_duplicate
YMR022W pre-WGD_duplicate
YEL012W pre-WGD_duplicate
YDL064W pre-WGD_duplicate
YGR133W pre-WGD_duplicate
YEL061C pre-WGD_duplicate
YPR141C pre-WGD_duplicate
YBL063W pre-WGD_duplicate
YPL155C pre-WGD_duplicate
YGL216W pre-WGD_duplicate
YKL079W pre-WGD_duplicate
YHR005C pre-WGD_duplicate
YER020W pre-WGD_duplicate
YDL006W pre-WGD_duplicate
YER089C WGD_duplicate
YBL056W WGD_duplicate
YBR125C pre-WGD_duplicate
YOR090C pre-WGD_duplicate
YGL167C pre-WGD_duplicate
YGL006W pre-WGD_duplicate
YAL026C pre-WGD_duplicate
YDR093W WGD_duplicate
YER166W WGD_duplicate
YEL031W pre-WGD_duplicate
YIL048W pre-WGD_duplicate
YMR162C pre-WGD_duplicate
YOR291W pre-WGD_duplicate
YDR040C pre-WGD_duplicate
YDR039C post-WGD_duplicate
YDR038C post-WGD_duplicate
YBR295W post-WGD_duplicate
YDR270W pre-WGD_duplicate
YGL008C pre-WGD_duplicate
YPL036W post-WGD_duplicate
YLR397C pre-WGD_duplicate
YER017C pre-WGD_duplicate
YDL126C pre-WGD_duplicate
YGR028W pre-WGD_duplicate
YKL197C pre-WGD_duplicate
YNL329C pre-WGD_duplicate
YOR259C pre-WGD_duplicate
YDL007W pre-WGD_duplicate
YOR117W pre-WGD_duplicate
YDR394W pre-WGD_duplicate
YKL145W pre-WGD_duplicate
YGL048C pre-WGD_duplicate
YMR089C pre-WGD_duplicate
YLL034C pre-WGD_duplicate
YER047C pre-WGD_duplicate
YBR080C pre-WGD_duplicate
YPL074W pre-WGD_duplicate
YGR270W pre-WGD_duplicate
YPR173C pre-WGD_duplicate
YPR024W pre-WGD_duplicate
YFL018C WGD_duplicate
YDR518W WGD_duplicate
YCL035C WGD_duplicate
YDR513W WGD_duplicate
YDR098C WGD_duplicate
YER174C WGD_duplicate
YPL059W pre-WGD_duplicate
YDL010W WGD_duplicate
YBR014C WGD_duplicate
YPL091W pre-WGD_duplicate
YPL017C WGD_duplicate
YCL043C WGD_duplicate
YLR043C WGD_duplicate
YGR209C WGD_duplicate
YCR083W pre-WGD_duplicate
YOL086C WGD_duplicate
YMR303C post-WGD_duplicate
YMR083W pre-WGD_duplicate
YBR145W WGD_duplicate
YMR318C pre-WGD_duplicate
YCR105W post-WGD_duplicate
YBL069W WGD_duplicate
YER101C WGD_duplicate
YAL060W pre-WGD_duplicate
YER061C pre-WGD_duplicate
YJR159W pre-WGD_duplicate
YDL246C post-WGD_duplicate
YBR026C pre-WGD_duplicate
YDL168W pre-WGD_duplicate
YBR046C pre-WGD_duplicate
YLR070C pre-WGD_duplicate
YAL061W pre-WGD_duplicate
YMR152W pre-WGD_duplicate
YML131W pre-WGD_duplicate
YDL240W pre-WGD_novel
YAL054C pre-WGD_duplicate
YLR153C pre-WGD_duplicate
YBR041W pre-WGD_duplicate
YBR222C pre-WGD_duplicate
YOR317W WGD_duplicate
YER015W pre-WGD_duplicate
YIL009W post-WGD_duplicate
YMR246W WGD_duplicate
YBR115C pre-WGD_duplicate
YER164W pre-WGD_duplicate
YGL150C pre-WGD_duplicate
YBR245C pre-WGD_duplicate
YOR304W pre-WGD_duplicate
YPL082C pre-WGD_duplicate
YBR114W pre-WGD_duplicate
YJR035W pre-WGD_duplicate
YGL163C pre-WGD_duplicate
YLR032W pre-WGD_duplicate
YBR073W pre-WGD_duplicate
YOR191W pre-WGD_duplicate
YOR290C pre-WGD_duplicate
YIL126W pre-WGD_duplicate
YDR334W pre-WGD_duplicate
YAL019W pre-WGD_duplicate
YFR038W pre-WGD_duplicate
YHR023W pre-WGD_duplicate
YOR326W WGD_duplicate
YKL129C WGD_duplicate
YAL029C WGD_duplicate
YMR109W WGD_duplicate
YLL039C pre-WGD_duplicate
YMR276W pre-WGD_duplicate
YJL100W pre-WGD_duplicate
YEL037C pre-WGD_duplicate
YDR139C pre-WGD_duplicate
YKR094C WGD_duplicate
YIL148W WGD_duplicate
YOR086C WGD_duplicate
YNL087W WGD_duplicate
YML072C pre-WGD_duplicate
YOR070C pre-WGD_duplicate
YGR100W pre-WGD_duplicate
YNL293W WGD_duplicate
YPL249C WGD_duplicate
YOL112W WGD_duplicate
YMR192W WGD_duplicate
YFL039C pre-WGD_duplicate
YHR129C pre-WGD_duplicate
YDL029W pre-WGD_duplicate
YJR065C pre-WGD_duplicate
YJL081C pre-WGD_duplicate
YNL059C pre-WGD_duplicate
YLR085C pre-WGD_duplicate
YPR034W pre-WGD_duplicate
YDR454C pre-WGD_novel
YLR380W pre-WGD_duplicate
YNL231C pre-WGD_duplicate
YNL264C pre-WGD_duplicate
YBL091C-A WGD_duplicate
YER120W WGD_duplicate
YMR079W WGD_duplicate
YKL091C WGD_duplicate
YMR314W pre-WGD_duplicate
YML092C pre-WGD_duplicate
YOR362C pre-WGD_duplicate
YGR135W pre-WGD_duplicate
YGR253C pre-WGD_duplicate
YGL011C pre-WGD_duplicate
YOL038W pre-WGD_duplicate
YBL041W pre-WGD_duplicate
YER012W pre-WGD_duplicate
YER094C pre-WGD_duplicate
YFR050C pre-WGD_duplicate
YPR103W pre-WGD_duplicate
YJL001W pre-WGD_duplicate
YOR157C pre-WGD_duplicate
YJR032W pre-WGD_duplicate
YNR028W WGD_duplicate
YHR057C WGD_duplicate
YML078W pre-WGD_duplicate
YDR304C WGD_duplicate
YDR155C pre-WGD_duplicate
YCR069W WGD_duplicate
YLR216C pre-WGD_duplicate
YDL047W pre-WGD_duplicate
YER133W pre-WGD_duplicate
YDL134C WGD_duplicate
YDL188C WGD_duplicate
YNR032W pre-WGD_duplicate
YLR433C WGD_duplicate
YML057W WGD_duplicate
YDR075W pre-WGD_duplicate
YPL179W pre-WGD_duplicate
YGR123C pre-WGD_duplicate
YML016C WGD_duplicate
YDR436W WGD_duplicate
YIR026C pre-WGD_novel
YGL001C pre-WGD_duplicate
YBR019C pre-WGD_duplicate
YOL151W pre-WGD_duplicate
YDR541C post-WGD_duplicate
YGL039W post-WGD_duplicate
YGL157W post-WGD_duplicate
YML085C WGD_duplicate
YML124C WGD_duplicate
YFL037W pre-WGD_duplicate
YLR212C pre-WGD_duplicate
YCL025C WGD_duplicate
YBR132C pre-WGD_duplicate
YFL055W pre-WGD_duplicate
YNL270C WGD_duplicate
YBR068C WGD_duplicate
YDR046C WGD_duplicate
YEL063C WGD_duplicate
YPL265W post-WGD_duplicate
YKR039W pre-WGD_duplicate
YDR508C WGD_duplicate
YGR191W pre-WGD_duplicate
YNL268W pre-WGD_duplicate
YLL061W post-WGD_duplicate
YGR055W pre-WGD_duplicate
YHL036W pre-WGD_duplicate
YOR348C pre-WGD_duplicate
YPL274W pre-WGD_duplicate
YDR160W pre-WGD_duplicate
YOL020W pre-WGD_duplicate
YBR069C pre-WGD_duplicate
YJR155W post-WGD_duplicate
YNL331C pre-WGD_duplicate
YCR107W post-WGD_duplicate
YDL243C post-WGD_duplicate
YFL056C post-WGD_duplicate
YBR149W pre-WGD_duplicate
YOR120W WGD_duplicate
YHR104W pre-WGD_duplicate
YDL124W pre-WGD_duplicate
YPR127W pre-WGD_duplicate
YJR096W pre-WGD_duplicate
YPL088W pre-WGD_duplicate
YDR368W WGD_duplicate
YMR170C pre-WGD_duplicate
YMR169C pre-WGD_duplicate
YOR374W pre-WGD_duplicate
YER073W pre-WGD_duplicate
YHR037W pre-WGD_duplicate
YBR006W pre-WGD_duplicate
YHR039C pre-WGD_duplicate
YMR110C pre-WGD_duplicate
YPL061W pre-WGD_duplicate
YJL034W pre-WGD_duplicate
YAL005C post-WGD_duplicate
YLL024C pre-WGD_duplicate
YBL075C WGD_duplicate
YER103W WGD_duplicate
YDL229W WGD_duplicate
YNL209W WGD_duplicate
YJR045C WGD_duplicate
YBR169C WGD_duplicate
YEL030W WGD_duplicate
YPL106C WGD_duplicate
YLR369W pre-WGD_duplicate
YKL073W pre-WGD_duplicate
YHR064C pre-WGD_duplicate
YKL049C pre-WGD_duplicate
YNL031C pre-WGD_duplicate
YBR010W pre-WGD_duplicate
YMR128W pre-WGD_duplicate
YKL078W pre-WGD_duplicate
YKR086W pre-WGD_duplicate
YER013W pre-WGD_duplicate
YNR011C pre-WGD_duplicate
YGL120C pre-WGD_duplicate
YLR419W pre-WGD_duplicate
YDR519W pre-WGD_duplicate
YML074C WGD_duplicate
YLR449W WGD_duplicate
YNL135C pre-WGD_duplicate
YOR180C WGD_duplicate
YLR284C WGD_duplicate
YDR036C pre-WGD_duplicate
YPL048W pre-WGD_duplicate
YKL081W pre-WGD_duplicate
YLL060C post-WGD_duplicate
YNL229C pre-WGD_duplicate
YGR201C post-WGD_duplicate
YJR090C pre-WGD_novel
YIL015W pre-WGD_duplicate
YPL154C pre-WGD_duplicate
YDR144C WGD_duplicate
YLR120C WGD_duplicate
YLR121C pre-WGD_duplicate
YIR039C post-WGD_duplicate
YJR001W pre-WGD_duplicate
YEL064C pre-WGD_duplicate
YKL146W pre-WGD_duplicate
YNL101W pre-WGD_duplicate
YBL089W WGD_duplicate
YER119C WGD_duplicate
YIL088C pre-WGD_duplicate
YGR108W WGD_duplicate
YPR119W WGD_duplicate
YDL155W WGD_duplicate
YLR210W WGD_duplicate
YPR120C WGD_duplicate
YGR109C WGD_duplicate
YJL079C WGD_duplicate
YKR013W WGD_duplicate
YJL078C pre-WGD_duplicate
YAL020C pre-WGD_duplicate
YGL097W pre-WGD_duplicate
YLR259C pre-WGD_duplicate
YBR044C pre-WGD_duplicate
YDR212W pre-WGD_duplicate
YIL142W pre-WGD_duplicate
YDL143W pre-WGD_duplicate
YJR064W pre-WGD_duplicate
YJL014W pre-WGD_duplicate
YJL111W pre-WGD_duplicate
YJL008C pre-WGD_duplicate
YDR188W pre-WGD_duplicate
YLR246W pre-WGD_duplicate
YNL326C pre-WGD_duplicate
YDR459C pre-WGD_duplicate
YMR161W pre-WGD_duplicate
YNL064C pre-WGD_duplicate
YFL016C pre-WGD_duplicate
YMR214W pre-WGD_duplicate
YNL007C pre-WGD_duplicate
YLR090W pre-WGD_duplicate
YNL077W pre-WGD_duplicate
YGL205W pre-WGD_novel
YGR217W pre-WGD_novel
YKL059C pre-WGD_novel
YJL052W post-WGD_duplicate
YJR009C WGD_duplicate
YGR192C WGD_duplicate
YKR017C pre-WGD_novel
YMR020W pre-WGD_duplicate
YDR019C pre-WGD_duplicate
YNL111C pre-WGD_duplicate
YGR234W pre-WGD_duplicate
YKL150W pre-WGD_duplicate
YIL043C pre-WGD_duplicate
YMR272C pre-WGD_duplicate
YML087C WGD_duplicate
YML125C WGD_duplicate
YBR233W pre-WGD_duplicate
YJL080C pre-WGD_duplicate
YBL032W pre-WGD_duplicate
YLL053C post-WGD_duplicate
YLL043W pre-WGD_duplicate
YFL054C post-WGD_duplicate
YPR192W pre-WGD_duplicate
YHR132C pre-WGD_novel
YKR054C pre-WGD_novel
YBR009C pre-WGD_duplicate
YNL030W pre-WGD_duplicate
YHR047C WGD_duplicate
YKL157W WGD_duplicate
YNL045W pre-WGD_duplicate
YIL137C pre-WGD_duplicate
YKL135C pre-WGD_duplicate
YPR029C pre-WGD_duplicate
YBL037W pre-WGD_duplicate
YJR005W pre-WGD_duplicate
YGR261C pre-WGD_duplicate
YPL195W pre-WGD_duplicate
YNL287W pre-WGD_duplicate
YGL225W WGD_duplicate
YER039C WGD_duplicate
YOR307C pre-WGD_duplicate
YJL193W pre-WGD_duplicate
YOR036W pre-WGD_duplicate
YPL232W WGD_duplicate
YMR183C WGD_duplicate
YOL018C pre-WGD_duplicate
YLR089C WGD_duplicate
YDR111C WGD_duplicate
YGL202W pre-WGD_duplicate
YHR137W pre-WGD_duplicate
YJL060W pre-WGD_duplicate
YER152C pre-WGD_duplicate
YNL125C pre-WGD_duplicate
YKL221W pre-WGD_duplicate
YOL119C pre-WGD_duplicate
YOR306C pre-WGD_duplicate
YOR237W WGD_duplicate
YPL145C WGD_duplicate
YAR042W WGD_duplicate
YDL019C WGD_duplicate
YHR073W pre-WGD_duplicate
YKR003W WGD_duplicate
YHR001W WGD_duplicate
YPL268W pre-WGD_novel
YLR093C pre-WGD_duplicate
YLR268W pre-WGD_duplicate
YAL030W WGD_duplicate
YOR327C WGD_duplicate
YKL196C pre-WGD_duplicate
YDR371W pre-WGD_novel
YNL325C pre-WGD_duplicate
YIL002C pre-WGD_duplicate
YNL106C WGD_duplicate
YOR109W WGD_duplicate
YOL065C pre-WGD_duplicate
YKL212W pre-WGD_duplicate
YIR027C post-WGD_duplicate
YOR303W pre-WGD_duplicate
YJR109C pre-WGD_duplicate
YMR217W pre-WGD_duplicate
YJL088W pre-WGD_duplicate
YJL130C pre-WGD_duplicate
YBR191W WGD_duplicate
YPL079W WGD_duplicate
YJR110W pre-WGD_novel
YBR294W post-WGD_duplicate
YLR092W pre-WGD_duplicate
YPR003C pre-WGD_duplicate
YHR164C pre-WGD_duplicate
YKL017C pre-WGD_duplicate
YMR080C pre-WGD_duplicate
YLR430W pre-WGD_duplicate
YDL208W pre-WGD_duplicate
YHL033C WGD_duplicate
YLL045C WGD_duplicate
YEL026W pre-WGD_duplicate
YCR002C pre-WGD_duplicate
YJR076C pre-WGD_duplicate
YHR107C pre-WGD_duplicate
YLR314C pre-WGD_duplicate
YDL225W pre-WGD_duplicate
YDR218C pre-WGD_duplicate
YGR059W pre-WGD_duplicate
YGL200C pre-WGD_duplicate
YAR002C-A WGD_duplicate
YAL007C WGD_duplicate
YOR016C WGD_duplicate
YHR110W pre-WGD_duplicate
YGL002W WGD_duplicate
YML012W pre-WGD_duplicate
YMR297W pre-WGD_duplicate
YGL203C pre-WGD_duplicate
YBR139W pre-WGD_duplicate
YNL021W pre-WGD_duplicate
YPR068C pre-WGD_duplicate
YGL194C pre-WGD_duplicate
YNL330C pre-WGD_duplicate
YKR093W pre-WGD_novel
YBR094W pre-WGD_novel
YBR202W pre-WGD_duplicate
YPR019W pre-WGD_duplicate
YBL023C pre-WGD_duplicate
YEL032W pre-WGD_duplicate
YLR274W pre-WGD_duplicate
YGL201C pre-WGD_duplicate
YHR176W pre-WGD_novel
YOR007C pre-WGD_duplicate
YOR027W pre-WGD_duplicate
YCR060W pre-WGD_duplicate
YHR117W WGD_duplicate
YNL121C WGD_duplicate
YDL206W pre-WGD_novel
YJL124C pre-WGD_duplicate
YNL147W pre-WGD_duplicate
YJR022W pre-WGD_duplicate
YER029C pre-WGD_duplicate
YFL017W-A pre-WGD_duplicate
YMR277W pre-WGD_duplicate
YHR004C pre-WGD_duplicate
YLL010C WGD_duplicate
YLR019W WGD_duplicate
YPL063W pre-WGD_duplicate
YNL189W pre-WGD_duplicate
YEL013W pre-WGD_duplicate
YDR226W pre-WGD_duplicate
YER170W pre-WGD_duplicate
YKL024C pre-WGD_duplicate
YMR078C pre-WGD_duplicate
YNL218W pre-WGD_duplicate
YOR217W pre-WGD_duplicate
YJR068W pre-WGD_duplicate
YNL290W pre-WGD_duplicate
YOL094C pre-WGD_duplicate
YBR087W pre-WGD_duplicate
YFR032C-A pre-WGD_novel
YJL196C WGD_duplicate
YCR034W WGD_duplicate
YLR372W pre-WGD_duplicate
YOL126C pre-WGD_duplicate
YKL085W pre-WGD_duplicate
YDL078C pre-WGD_duplicate
YJR105W pre-WGD_duplicate
YCR036W pre-WGD_duplicate
YIL107C pre-WGD_duplicate
YOL136C pre-WGD_duplicate
YJL155C pre-WGD_duplicate
YKL152C pre-WGD_duplicate
YDL021W WGD_duplicate
YOL056W WGD_duplicate
YLR345W pre-WGD_duplicate
YOR283W pre-WGD_duplicate
YLR117C pre-WGD_duplicate
YDR235W pre-WGD_duplicate
YBR055C pre-WGD_duplicate
YMR061W pre-WGD_duplicate
YMR229C pre-WGD_duplicate
YDR416W pre-WGD_duplicate
YPL006W pre-WGD_novel
YPR180W pre-WGD_duplicate
YKL210W pre-WGD_duplicate
YDR390C pre-WGD_duplicate
YPR066W pre-WGD_duplicate
YPL003W pre-WGD_duplicate
YDR284C pre-WGD_duplicate
YDR503C pre-WGD_duplicate
YKL140W pre-WGD_duplicate
YLL012W WGD_duplicate
YLR020C WGD_duplicate
YNL255C pre-WGD_novel
YNL275W pre-WGD_novel
YKR048C pre-WGD_novel
YJR040W pre-WGD_novel
YFR019W pre-WGD_duplicate
YDR208W pre-WGD_duplicate
YNR016C WGD_duplicate
YMR207C WGD_duplicate
YGL062W WGD_duplicate
YBR218C WGD_duplicate
YPR025C pre-WGD_duplicate
YNL025C pre-WGD_duplicate
YDR456W pre-WGD_novel
YLL018C pre-WGD_duplicate
YPL104W pre-WGD_duplicate
YDR037W pre-WGD_duplicate
YNL073W pre-WGD_duplicate
YHR019C pre-WGD_duplicate
YCR024C pre-WGD_duplicate
YDR338C pre-WGD_duplicate
YHR032W pre-WGD_duplicate
YOR316C WGD_duplicate
YDR205W pre-WGD_duplicate
YMR243C WGD_duplicate
YGL111W pre-WGD_novel
YER177W WGD_duplicate
YDR099W WGD_duplicate
YDR164C pre-WGD_duplicate
YDR189W pre-WGD_duplicate
YLR396C pre-WGD_duplicate
YGL095C pre-WGD_duplicate
YJR153W pre-WGD_novel
YJR031C WGD_duplicate
YEL022W WGD_duplicate
YDR170C pre-WGD_duplicate
YGL094C pre-WGD_duplicate
YGR276C pre-WGD_duplicate
YLR107W pre-WGD_duplicate
YOL080C pre-WGD_duplicate
YNL320W pre-WGD_novel
YMR186W WGD_duplicate
YPL240C WGD_duplicate
YLR285W pre-WGD_duplicate
YJR129C pre-WGD_duplicate
YNL024C pre-WGD_duplicate
YOR022C pre-WGD_novel
YOR388C pre-WGD_duplicate
YIL074C WGD_duplicate
YER081W WGD_duplicate
YGL185C pre-WGD_duplicate
YNL274C pre-WGD_duplicate
YPL259C pre-WGD_duplicate
YOL062C pre-WGD_duplicate
YBR288C pre-WGD_duplicate
YHL019C pre-WGD_duplicate
YNL241C pre-WGD_duplicate
YNR034W WGD_duplicate
YCR073W-A WGD_duplicate
YHR163W WGD_duplicate
YGR248W WGD_duplicate
YNL123W pre-WGD_novel
YER125W pre-WGD_novel
YER172C pre-WGD_duplicate
YGL251C pre-WGD_duplicate
YJL050W pre-WGD_duplicate
YOR254C pre-WGD_duplicate
YLR398C pre-WGD_duplicate
YGR271W pre-WGD_duplicate
YIL010W pre-WGD_duplicate
YBL064C pre-WGD_duplicate
YML028W WGD_duplicate
YDR453C WGD_duplicate
YDL236W pre-WGD_novel
YOL140W pre-WGD_duplicate
YNR058W pre-WGD_duplicate
YGR019W pre-WGD_duplicate
YLR438W pre-WGD_duplicate
YGR155W pre-WGD_duplicate
YGR012W pre-WGD_duplicate
YKL218C pre-WGD_duplicate
YCL064C pre-WGD_duplicate
YER086W pre-WGD_duplicate
YBR034C pre-WGD_novel
YBL024W pre-WGD_duplicate
YNL061W pre-WGD_duplicate
YNL022C pre-WGD_duplicate
YKL067W pre-WGD_novel
YLL050C pre-WGD_duplicate
YGR080W pre-WGD_duplicate
YBL099W pre-WGD_duplicate
YJR121W pre-WGD_duplicate
YDL185W pre-WGD_duplicate
YBR127C pre-WGD_duplicate
YPR181C pre-WGD_duplicate
YIL109C WGD_duplicate
YNL049C WGD_duplicate
YHR098C pre-WGD_duplicate
YHR035W pre-WGD_duplicate
YKL008C WGD_duplicate
YHL003C WGD_duplicate
YDL132W pre-WGD_duplicate
YGR003W pre-WGD_duplicate
YIL106W pre-WGD_duplicate
YFL034C-B pre-WGD_duplicate
YJR131W pre-WGD_duplicate
YHR204W pre-WGD_duplicate
YIL160C pre-WGD_duplicate
YPL028W pre-WGD_duplicate
YOR236W pre-WGD_duplicate
YHR049W pre-WGD_duplicate
YMR222C pre-WGD_duplicate
YOR280C pre-WGD_duplicate
YKR072C WGD_duplicate
YOR074C pre-WGD_duplicate
YOR054C WGD_duplicate
YKL088W pre-WGD_duplicate
YOL068C WGD_duplicate
YPL015C pre-WGD_duplicate
YOR025W pre-WGD_duplicate
YDR191W pre-WGD_duplicate
YDL042C WGD_duplicate
YLL001W pre-WGD_duplicate
YKR001C pre-WGD_duplicate
YEL042W pre-WGD_duplicate
YER005W pre-WGD_duplicate
YDR211W pre-WGD_duplicate
YOR260W pre-WGD_duplicate
YDL055C pre-WGD_duplicate
YBR235W pre-WGD_novel
YGL243W pre-WGD_novel
YER179W pre-WGD_duplicate
YER095W pre-WGD_duplicate
YDR004W pre-WGD_duplicate
YAR035W pre-WGD_duplicate
YML042W pre-WGD_duplicate
YER024W pre-WGD_duplicate
YLR240W pre-WGD_novel
YGL119W pre-WGD_duplicate
YLR253W pre-WGD_duplicate
YPL109C pre-WGD_duplicate
YOL115W WGD_duplicate
YNL299W WGD_duplicate
YIL023C pre-WGD_novel
YKL026C WGD_duplicate
YBR244W pre-WGD_duplicate
YIR037W pre-WGD_duplicate
YFR030W pre-WGD_duplicate
YHR042W pre-WGD_duplicate
YPR048W pre-WGD_duplicate
YGL099W pre-WGD_duplicate
YMR097C pre-WGD_duplicate
YNR053C pre-WGD_duplicate
YER006W pre-WGD_duplicate
YOR258W pre-WGD_duplicate
YDL125C pre-WGD_duplicate
YDR305C pre-WGD_duplicate
YBR229C pre-WGD_novel
YDR328C pre-WGD_novel
YLR170C pre-WGD_duplicate
YJR058C pre-WGD_duplicate
YJL024C pre-WGD_duplicate
YPR028W pre-WGD_novel
YFL008W pre-WGD_duplicate
YFR031C pre-WGD_duplicate
YJL074C pre-WGD_duplicate
YLR086W pre-WGD_duplicate
YLR025W pre-WGD_duplicate
YMR077C post-WGD_duplicate
YDR486C pre-WGD_duplicate
YER009W pre-WGD_novel
YBL076C pre-WGD_duplicate
YPL040C pre-WGD_duplicate
YLR382C pre-WGD_duplicate
YGR094W pre-WGD_duplicate
YBL026W pre-WGD_duplicate
YGR074W pre-WGD_duplicate
YLR147C pre-WGD_duplicate
YKR035W-A pre-WGD_duplicate
YKL002W pre-WGD_duplicate
YKL041W pre-WGD_duplicate
YOL064C pre-WGD_duplicate
YHR046C pre-WGD_duplicate
YDR287W pre-WGD_duplicate
YHR128W pre-WGD_duplicate
YNR012W pre-WGD_duplicate
YDR020C pre-WGD_duplicate
YDR265W pre-WGD_duplicate
YFR031C-A WGD_duplicate
YIL018W WGD_duplicate
YEL050C pre-WGD_duplicate
YDR268W pre-WGD_duplicate
YOR369C pre-WGD_novel
YDR173C pre-WGD_duplicate
YDR017C pre-WGD_duplicate
YOR142W pre-WGD_duplicate
YGR244C pre-WGD_duplicate
YAL038W WGD_duplicate
YOR347C WGD_duplicate
YHR120W pre-WGD_duplicate
YOL090W pre-WGD_duplicate
YCR092C pre-WGD_duplicate
YFL003C pre-WGD_duplicate
YDL154W pre-WGD_duplicate
YDR097C pre-WGD_duplicate
YDR232W pre-WGD_duplicate
YMR296C pre-WGD_duplicate
YDR062W pre-WGD_duplicate
YNR074C post-WGD_duplicate
YMR145C WGD_duplicate
YDL085W WGD_duplicate
YML120C pre-WGD_duplicate
YBL078C pre-WGD_novel
YLR244C pre-WGD_duplicate
YER078C pre-WGD_duplicate
YFR006W pre-WGD_duplicate
YOL127W pre-WGD_novel
YJR119C pre-WGD_novel
YBR221C pre-WGD_duplicate
YPR074C WGD_duplicate
YBR117C WGD_duplicate
YLR347C pre-WGD_duplicate
YBR017C pre-WGD_duplicate
YMR308C pre-WGD_duplicate
YER110C pre-WGD_duplicate
YDL075W WGD_duplicate
YLR406C WGD_duplicate
YER087W pre-WGD_duplicate
YIL078W pre-WGD_duplicate
YKL194C pre-WGD_duplicate
YHR020W pre-WGD_duplicate
YLL013C pre-WGD_duplicate
YGL014W pre-WGD_duplicate
YIL131C WGD_duplicate
YNL068C WGD_duplicate
YMR058W pre-WGD_duplicate
YFL041W pre-WGD_duplicate
YDR506C pre-WGD_duplicate
YML080W pre-WGD_duplicate
YNR015W pre-WGD_duplicate
YLR401C pre-WGD_duplicate
YLR405W pre-WGD_duplicate
YLR083C WGD_duplicate
YDR107C WGD_duplicate
YER113C pre-WGD_duplicate
YOL139C pre-WGD_novel
YDR272W WGD_duplicate
YOR040W WGD_duplicate
YKL180W WGD_duplicate
YJL177W WGD_duplicate
YDL171C pre-WGD_duplicate
YKL216W pre-WGD_duplicate
YDR358W WGD_duplicate
YHR108W WGD_duplicate
YBR042C WGD_duplicate
YDR018C WGD_duplicate
YCR026C WGD_duplicate
YEL016C WGD_duplicate
YKL117W pre-WGD_duplicate
YOR335C pre-WGD_duplicate
YNL040W post-WGD_duplicate
YGL123W pre-WGD_novel
YNL037C pre-WGD_duplicate
YOR136W pre-WGD_duplicate
YCL018W pre-WGD_duplicate
YIL094C pre-WGD_duplicate
YDR148C pre-WGD_duplicate
YNL071W pre-WGD_duplicate
YKL127W WGD_duplicate
YMR105C WGD_duplicate
YMR278W pre-WGD_duplicate
YML061C pre-WGD_duplicate
YHR031C pre-WGD_duplicate
YGL073W pre-WGD_novel
YKL156W WGD_duplicate
YHR021C WGD_duplicate
YHR024C pre-WGD_duplicate
YLR163C pre-WGD_duplicate
YBL045C pre-WGD_duplicate
YPR191W pre-WGD_duplicate
YPL244C pre-WGD_duplicate
YEL004W pre-WGD_duplicate
YGR060W pre-WGD_duplicate
YLR056W pre-WGD_duplicate
YDR297W pre-WGD_duplicate
YNL238W pre-WGD_novel
YKR026C pre-WGD_duplicate
YLR291C pre-WGD_duplicate
YGR083C pre-WGD_duplicate
YPR118W pre-WGD_duplicate
YGR204W pre-WGD_duplicate
YBR084W pre-WGD_duplicate
YKR080W pre-WGD_duplicate
YKL181W pre-WGD_duplicate
YER099C WGD_duplicate
YHL011C pre-WGD_duplicate
YBL068W WGD_duplicate
YOL061W pre-WGD_duplicate
YOR175C pre-WGD_novel
YGL056C WGD_duplicate
YBR214W WGD_duplicate
YGL115W pre-WGD_duplicate
YAL016W pre-WGD_duplicate
YMR288W pre-WGD_duplicate
YGL100W pre-WGD_novel
YOR014W pre-WGD_novel
YOR367W pre-WGD_novel
YIL049W pre-WGD_duplicate
YDL015C pre-WGD_duplicate
YLR299W pre-WGD_novel
YGR037C pre-WGD_novel
YOR245C pre-WGD_novel
YMR002W pre-WGD_novel
YNR030W pre-WGD_duplicate
YNL219C pre-WGD_duplicate
YGL142C pre-WGD_duplicate
YOR149C pre-WGD_duplicate
YHR018C pre-WGD_duplicate
YPL262W pre-WGD_duplicate
YLR359W pre-WGD_duplicate
YDR516C WGD_duplicate
YFR053C WGD_duplicate
YGL253W WGD_duplicate
YCL040W WGD_duplicate
YLR446W pre-WGD_duplicate
YPL037C WGD_duplicate
YDR252W WGD_duplicate
YHR028C pre-WGD_duplicate
YOR219C pre-WGD_duplicate
YOR244W pre-WGD_duplicate
YMR127C pre-WGD_duplicate
YBR003W pre-WGD_duplicate
YPL069C pre-WGD_duplicate
YOL084W pre-WGD_duplicate
YMR266W pre-WGD_duplicate
YLL005C pre-WGD_duplicate
YLR241W pre-WGD_duplicate
YGL255W post-WGD_duplicate
YLR130C pre-WGD_duplicate
YOR271C pre-WGD_novel
YDR183W pre-WGD_duplicate
YOR281C pre-WGD_duplicate
YDR263C WGD_duplicate
YOR033C WGD_duplicate
YKL113C pre-WGD_duplicate
YGR258C pre-WGD_duplicate
YGL245W pre-WGD_duplicate
YOL033W pre-WGD_duplicate
YOR168W pre-WGD_duplicate
YDR510W pre-WGD_novel
YBL021C pre-WGD_duplicate
YDR397C pre-WGD_duplicate
YGR254W WGD_duplicate
YHR174W WGD_duplicate
YOR393W post-WGD_duplicate
YPL281C post-WGD_duplicate
YMR323W post-WGD_duplicate
YHR183W WGD_duplicate
YGR256W WGD_duplicate
YDR242W pre-WGD_duplicate
YMR293C pre-WGD_duplicate
YHL032C pre-WGD_duplicate
YNL249C pre-WGD_duplicate
YDR109C pre-WGD_duplicate
YMR054W pre-WGD_duplicate
YOR270C pre-WGD_duplicate
YAL022C pre-WGD_novel
YMR167W pre-WGD_duplicate
YLR035C pre-WGD_duplicate
YPL164C pre-WGD_duplicate
YNL082W pre-WGD_duplicate
YJL200C pre-WGD_duplicate
YLR304C pre-WGD_duplicate
YGL009C pre-WGD_duplicate
YDR234W pre-WGD_duplicate
YDR432W pre-WGD_novel
YGL103W pre-WGD_novel
YJR099W pre-WGD_novel
YHR013C pre-WGD_duplicate
YPR051W pre-WGD_duplicate
YPR131C pre-WGD_duplicate
YBR126C pre-WGD_duplicate
YDR074W pre-WGD_duplicate
YMR261C WGD_duplicate
YML100W WGD_duplicate
YOR171C WGD_duplicate
YLR260W WGD_duplicate
YLR335W pre-WGD_duplicate
YDR002W pre-WGD_duplicate
YIL063C pre-WGD_duplicate
YBR260C pre-WGD_novel
YJL143W pre-WGD_duplicate
YDL217C pre-WGD_duplicate
YDR380W pre-WGD_duplicate
YMR108W pre-WGD_duplicate
YLR044C pre-WGD_duplicate
YLR134W post-WGD_duplicate
YGR087C post-WGD_duplicate
YDL080C pre-WGD_duplicate
YEL020C pre-WGD_duplicate
YDR105C pre-WGD_novel
YNL097C pre-WGD_duplicate
YHR090C pre-WGD_duplicate
YNL305C pre-WGD_novel
YDR424C pre-WGD_novel
YPL176C WGD_duplicate
YOR256C WGD_duplicate
YJR126C pre-WGD_duplicate
YLR128W pre-WGD_novel
YGL055W pre-WGD_novel
YMR038C pre-WGD_duplicate
YJR104C pre-WGD_duplicate
YPR031W pre-WGD_novel
YGR195W pre-WGD_duplicate
YGR095C pre-WGD_duplicate
YLR251W pre-WGD_duplicate
YOR292C pre-WGD_duplicate
YAL058W pre-WGD_novel
YFR028C pre-WGD_novel
YJR100C pre-WGD_novel
YOL004W pre-WGD_novel
YCR037C WGD_duplicate
YJL198W WGD_duplicate
YNR013C pre-WGD_duplicate
YEL027W pre-WGD_duplicate
YPL234C pre-WGD_duplicate
YHR026W pre-WGD_duplicate
YLR027C pre-WGD_duplicate
YKL106W pre-WGD_duplicate
YOR310C pre-WGD_duplicate
YGR091W pre-WGD_duplicate
YLR197W pre-WGD_duplicate
YPL212C WGD_duplicate
YGL063W WGD_duplicate
YFL001W pre-WGD_duplicate
YJR063W pre-WGD_duplicate
YGL070C pre-WGD_duplicate
YDR045C pre-WGD_duplicate
YGR169C pre-WGD_duplicate
YOL066C WGD_duplicate
YDL036C WGD_duplicate
YDL095W pre-WGD_duplicate
YAL023C WGD_duplicate
YOR321W WGD_duplicate
YJR143C pre-WGD_duplicate
YDL093W post-WGD_duplicate
YGR199W pre-WGD_duplicate
YDR307W pre-WGD_duplicate
YPL008W pre-WGD_duplicate
YER171W pre-WGD_duplicate
YDR481C pre-WGD_novel
YKL039W WGD_duplicate
YHL017W WGD_duplicate
YPR010C pre-WGD_duplicate
YOR151C pre-WGD_duplicate
YOR207C pre-WGD_duplicate
YFR021W pre-WGD_duplicate
YPL100W pre-WGD_duplicate
YGR223C pre-WGD_duplicate
YJL126W pre-WGD_duplicate
YLR351C pre-WGD_duplicate
YLR178C pre-WGD_duplicate
YLR179C post-WGD_duplicate
YOL042W pre-WGD_duplicate
YMR285C WGD_duplicate
YML118W WGD_duplicate
YDR381W pre-WGD_novel
YOL060C pre-WGD_novel
YGL054C WGD_duplicate
YBR210W WGD_duplicate
YPR086W pre-WGD_duplicate
YGR246C pre-WGD_duplicate
YGR172C pre-WGD_duplicate
YGL198W pre-WGD_duplicate
YDR147W WGD_duplicate
YLR133W WGD_duplicate
YOR341W pre-WGD_duplicate
YDL140C pre-WGD_duplicate
YOR116C pre-WGD_duplicate
YLR118C pre-WGD_novel
YDR375C pre-WGD_novel
YGL189C WGD_duplicate
YER131W WGD_duplicate
YLR168C WGD_duplicate
YLR193C pre-WGD_duplicate
YDR185C WGD_duplicate
YLR243W pre-WGD_duplicate
YOR262W pre-WGD_duplicate
YJR072C pre-WGD_duplicate
YHR161C WGD_duplicate
YGR241C WGD_duplicate
YDR198C pre-WGD_duplicate
YDR257C pre-WGD_duplicate
YDR301W pre-WGD_duplicate
YML049C pre-WGD_duplicate
YMR194W WGD_duplicate
YPL249C-A WGD_duplicate
YKL100C pre-WGD_novel
YIL133C WGD_duplicate
YNL069C WGD_duplicate
YOR150W pre-WGD_duplicate
YGR189C pre-WGD_duplicate
YLR213C pre-WGD_duplicate
YDR419W pre-WGD_duplicate
YOR346W pre-WGD_duplicate
YIL042C pre-WGD_duplicate
YGL059W pre-WGD_duplicate
YNL244C pre-WGD_novel
YOR358W pre-WGD_novel
YKL184W pre-WGD_novel
YDL216C pre-WGD_duplicate
YFR004W pre-WGD_duplicate
YKR051W pre-WGD_novel
YKR060W pre-WGD_duplicate
YGL135W WGD_duplicate
YPL220W WGD_duplicate
YGR007W pre-WGD_duplicate
YGR202C pre-WGD_duplicate
YIL047C pre-WGD_novel
YGR292W post-WGD_duplicate
YBR299W pre-WGD_duplicate
YJL216C pre-WGD_duplicate
YIL172C post-WGD_duplicate
YJL221C post-WGD_duplicate
YGR287C post-WGD_duplicate
YOL157C pre-WGD_duplicate
YER136W pre-WGD_duplicate
YOR370C pre-WGD_duplicate
YPR107C pre-WGD_novel
YJL190C pre-WGD_duplicate
YLR367W pre-WGD_duplicate
YGL143C pre-WGD_novel
YML067C pre-WGD_duplicate
YAL042W pre-WGD_duplicate
YGR240C pre-WGD_duplicate
YMR205C pre-WGD_duplicate
YBL055C pre-WGD_novel
YKL009W pre-WGD_duplicate
YLR340W pre-WGD_duplicate
YNL065W WGD_duplicate
YBR008C post-WGD_duplicate
YNR055C post-WGD_duplicate
YLL028W pre-WGD_duplicate
YGR138C WGD_duplicate
YPR156C WGD_duplicate
YOR273C pre-WGD_duplicate
YBR180W pre-WGD_duplicate
YBR043C pre-WGD_duplicate
YHR048W pre-WGD_duplicate
YIL120W WGD_duplicate
YIL121W pre-WGD_duplicate
YHR141C WGD_duplicate
YNL162W WGD_duplicate
YJR048W WGD_duplicate
YEL039C WGD_duplicate
YNL102W pre-WGD_duplicate
YDL102W pre-WGD_duplicate
YPL167C pre-WGD_duplicate
YDL174C pre-WGD_duplicate
YDL178W pre-WGD_duplicate
YEL071W pre-WGD_duplicate
YBL111C post-WGD_duplicate
YBL112C post-WGD_duplicate
YBL113C post-WGD_duplicate
YEL076C-A post-WGD_duplicate
YLR464W post-WGD_duplicate
YEL077C post-WGD_duplicate
YER189W post-WGD_duplicate
YEL075C post-WGD_duplicate
YEL076C post-WGD_duplicate
YFL064C post-WGD_duplicate
YFL065C post-WGD_duplicate
YFL066C post-WGD_duplicate
YHR218W post-WGD_duplicate
YHR219W post-WGD_duplicate
YHL049C post-WGD_duplicate
YHL050C post-WGD_duplicate
YIL177C post-WGD_duplicate
YJL225C post-WGD_duplicate
YLL066C post-WGD_duplicate
YLL067C post-WGD_duplicate
YLR462W post-WGD_duplicate
YML133C post-WGD_duplicate
YPR202W post-WGD_duplicate
YPR203W post-WGD_duplicate
YPR204W post-WGD_duplicate
YDR545W post-WGD_duplicate
YOR396W post-WGD_duplicate
YLR467W post-WGD_duplicate
YER190W post-WGD_duplicate
YPL283C post-WGD_duplicate
YGR296W post-WGD_duplicate
YLR466W post-WGD_duplicate
YNL339C post-WGD_duplicate
YNL055C WGD_duplicate
YIL114C WGD_duplicate
YPL147W pre-WGD_duplicate
YKL188C pre-WGD_duplicate
YBR084C-A WGD_duplicate
YBL027W WGD_duplicate
YGL136C pre-WGD_duplicate
YCL054W pre-WGD_duplicate
YBR061C pre-WGD_duplicate
YBL050W pre-WGD_novel
YMR315W pre-WGD_novel
YIL064W pre-WGD_novel
YGL019W pre-WGD_duplicate
YOR039W pre-WGD_duplicate
YBL049W pre-WGD_novel
YJL094C pre-WGD_novel
YPL170W pre-WGD_novel
YCL033C pre-WGD_novel
YIL068C pre-WGD_novel
YML026C WGD_duplicate
YDR450W WGD_duplicate
YKR058W WGD_duplicate
YJL137C WGD_duplicate
YKL029C pre-WGD_novel
YGL031C WGD_duplicate
YGR148C WGD_duplicate
YLR009W pre-WGD_duplicate
YDL090C pre-WGD_duplicate
YGL155W pre-WGD_duplicate
YPR176C pre-WGD_duplicate
YNL141W pre-WGD_novel
YJL172W pre-WGD_novel
YDL081C pre-WGD_duplicate
YDL130W pre-WGD_duplicate
YGL147C pre-WGD_duplicate
YNL067W pre-WGD_duplicate
YDR378C pre-WGD_duplicate
YPR182W pre-WGD_duplicate
YOR119C pre-WGD_duplicate
YNL207W pre-WGD_duplicate
YOR163W pre-WGD_novel
YML014W pre-WGD_novel
YPL143W WGD_duplicate
YOR234C WGD_duplicate
YBL102W pre-WGD_novel
YLL027W pre-WGD_duplicate
YPR067W pre-WGD_duplicate
YOL021C pre-WGD_duplicate
YDR293C pre-WGD_duplicate
YMR143W WGD_duplicate
YDL083C WGD_duplicate
YBR146W pre-WGD_duplicate
YPL199C pre-WGD_novel
YHR175W pre-WGD_novel
YGR132C pre-WGD_duplicate
YGR231C pre-WGD_duplicate
YBR195C pre-WGD_duplicate
YMR131C pre-WGD_duplicate
YDL195W pre-WGD_duplicate
YPL247C pre-WGD_duplicate
YHR216W post-WGD_duplicate
YLR432W WGD_duplicate
YML056C WGD_duplicate
YOL121C WGD_duplicate
YNL302C WGD_duplicate
YLR325C pre-WGD_novel
YLR438C-A pre-WGD_duplicate
YLR275W pre-WGD_duplicate
YPR132W WGD_duplicate
YGR118W WGD_duplicate
YNR036C pre-WGD_duplicate
YER059W WGD_duplicate
YIL050W WGD_duplicate
YOL001W pre-WGD_duplicate
YNL148C pre-WGD_novel
YPL196W pre-WGD_novel
YBL091C pre-WGD_duplicate
YDR101C pre-WGD_duplicate
YKL012W pre-WGD_novel
YPR023C pre-WGD_novel
YGL190C pre-WGD_novel
YAL044W-A pre-WGD_duplicate
YAL046C pre-WGD_duplicate
YGL220W pre-WGD_duplicate
YDL111C pre-WGD_duplicate
YDR280W pre-WGD_duplicate
YDL008W pre-WGD_duplicate
YOL133W pre-WGD_duplicate
YGR243W WGD_duplicate
YGL080W pre-WGD_duplicate
YHR162W WGD_duplicate
YJL097W pre-WGD_novel
YPL095C WGD_duplicate
YBR177C WGD_duplicate
YMR210W post-WGD_duplicate
YDL164C pre-WGD_duplicate
YOR005C pre-WGD_duplicate
YHL040C pre-WGD_duplicate
YHL047C pre-WGD_duplicate
YML116W WGD_duplicate
YGR224W post-WGD_duplicate
YOL158C post-WGD_duplicate
YPR198W pre-WGD_duplicate
YEL065W pre-WGD_duplicate
YMR088C pre-WGD_duplicate
YBR293W pre-WGD_duplicate
YCL069W post-WGD_duplicate
YCL073C post-WGD_duplicate
YKR105C post-WGD_duplicate
YKR106W post-WGD_duplicate
YMR279C WGD_duplicate
YOR378W pre-WGD_duplicate
YBR201W pre-WGD_duplicate
YDR411C pre-WGD_duplicate
YGR184C pre-WGD_duplicate
YLR024C pre-WGD_duplicate
YLL062C post-WGD_duplicate
YPL273W pre-WGD_duplicate
YMR321C post-WGD_duplicate
YGR214W WGD_duplicate
YLR048W WGD_duplicate
YHL004W pre-WGD_duplicate
YER016W pre-WGD_novel
YCR094W WGD_duplicate
YNL323W pre-WGD_duplicate
YNR048W WGD_duplicate
YER178W pre-WGD_novel
YML121W pre-WGD_duplicate
YGR163W pre-WGD_duplicate
YIL003W pre-WGD_duplicate
YGL091C pre-WGD_duplicate
YPR043W WGD_duplicate
YJR094W-A WGD_duplicate
YDL091C pre-WGD_novel
YGR278W pre-WGD_duplicate
YLR336C pre-WGD_duplicate
YNL223W pre-WGD_novel
YGL076C WGD_duplicate
YPL198W WGD_duplicate
YNL002C pre-WGD_duplicate
YOR261C pre-WGD_novel
YPL117C pre-WGD_novel
YLR175W pre-WGD_duplicate
YNL292W pre-WGD_duplicate
YPL282C post-WGD_duplicate
YJR150C pre-WGD_duplicate
YLR037C post-WGD_duplicate
YBR301W post-WGD_duplicate
YJR151C post-WGD_duplicate
YDR542W post-WGD_duplicate
YGR294W post-WGD_duplicate
YHL046C post-WGD_duplicate
YIR041W post-WGD_duplicate
YKL224C post-WGD_duplicate
YLL025W post-WGD_duplicate
YMR325W post-WGD_duplicate
YIL176C post-WGD_duplicate
YJL223C post-WGD_duplicate
YOL161C post-WGD_duplicate
YEL049W post-WGD_duplicate
YCR104W post-WGD_duplicate
YLR461W post-WGD_duplicate
YFL020C post-WGD_duplicate
YNR076W post-WGD_duplicate
YLL064C post-WGD_duplicate
YAR020C post-WGD_duplicate
YGL261C post-WGD_duplicate
YAL068C post-WGD_duplicate
YBL108C-A post-WGD_duplicate
YBR067C post-WGD_duplicate
YER011W pre-WGD_duplicate
YOR010C post-WGD_duplicate
YIL011W post-WGD_duplicate
YOL059W WGD_duplicate
YDL022W WGD_duplicate
YLR061W WGD_duplicate
YFL034C-A WGD_duplicate
YOR167C WGD_duplicate
YLR264W WGD_duplicate
YPR062W pre-WGD_duplicate
YJL035C pre-WGD_duplicate
YPL237W pre-WGD_duplicate
YPR041W pre-WGD_duplicate
YER148W pre-WGD_novel
YBL039C WGD_duplicate
YJR103W WGD_duplicate
YOL023W pre-WGD_duplicate
YAL035W pre-WGD_duplicate
YKL134C pre-WGD_duplicate
YCL057W pre-WGD_duplicate
YKR031C pre-WGD_novel
YPR088C pre-WGD_duplicate
YDR292C pre-WGD_duplicate
YPR122W pre-WGD_duplicate
YLR389C pre-WGD_duplicate
YHR075C pre-WGD_duplicate
YGR015C pre-WGD_duplicate
YGR031W pre-WGD_duplicate
YGR027C WGD_duplicate
YLR333C WGD_duplicate
YDR452W pre-WGD_novel
YHR010W WGD_duplicate
YDR471W WGD_duplicate
YIL033C pre-WGD_novel
YMR260C pre-WGD_novel
YLR180W WGD_duplicate
YDR502C WGD_duplicate
YNR052C pre-WGD_novel
YDR418W WGD_duplicate
YEL054C WGD_duplicate
YDR331W pre-WGD_novel
YER057C WGD_duplicate
YIL051C WGD_duplicate
YLR143W pre-WGD_duplicate
YML096W pre-WGD_duplicate
YPR145W WGD_duplicate
YGR124W WGD_duplicate
YGL240W pre-WGD_novel
YLR029C WGD_duplicate
YMR121C WGD_duplicate
YAL012W pre-WGD_duplicate
YLR303W pre-WGD_duplicate
YJR130C WGD_duplicate
YFR055W pre-WGD_duplicate
YLL058W pre-WGD_duplicate
YML082W WGD_duplicate
YGL184C pre-WGD_duplicate
YHR112C pre-WGD_duplicate
YML024W WGD_duplicate
YDR447C WGD_duplicate
YOR239W pre-WGD_novel
YOL122C pre-WGD_duplicate
YHR050W pre-WGD_duplicate
YLR034C pre-WGD_duplicate
YNL130C WGD_duplicate
YHR123W WGD_duplicate
YKL033W-A pre-WGD_novel
YHR179W pre-WGD_duplicate
YPL171C post-WGD_duplicate
YOR293W WGD_duplicate
YMR230W WGD_duplicate
YCR048W WGD_duplicate
YNR019W WGD_duplicate
YOL034W pre-WGD_duplicate
YLR383W pre-WGD_duplicate
YHR148W pre-WGD_duplicate
YPL081W WGD_duplicate
YBR189W WGD_duplicate
YDL087C pre-WGD_novel
YER043C pre-WGD_novel
YKL001C pre-WGD_duplicate
YJR010W pre-WGD_duplicate
YPL111W pre-WGD_novel
YLR075W pre-WGD_novel
YMR150C pre-WGD_duplicate
YMR035W pre-WGD_duplicate
YGL043W pre-WGD_novel
YIL097W pre-WGD_duplicate
YDR255C pre-WGD_duplicate
YBL058W pre-WGD_novel
YNL201C pre-WGD_novel
YDR438W WGD_duplicate
YML018C WGD_duplicate
YHR027C pre-WGD_duplicate
YIL075C pre-WGD_duplicate
YBL040C pre-WGD_novel
YER056C-A WGD_duplicate
YIL052C WGD_duplicate
YPL169C pre-WGD_novel
YDL082W WGD_duplicate
YMR142C WGD_duplicate
YNL088W pre-WGD_novel
YGL105W pre-WGD_duplicate
YGR185C pre-WGD_duplicate
YOR386W post-WGD_novel
YGR181W pre-WGD_duplicate
YJR135W-A pre-WGD_duplicate
YGL238W pre-WGD_duplicate
YJR132W pre-WGD_duplicate
YDR395W pre-WGD_duplicate
YDR531W pre-WGD_novel
YKL095W pre-WGD_novel
YDR190C pre-WGD_duplicate
YPL235W pre-WGD_duplicate
YNL107W pre-WGD_novel
YDL191W WGD_duplicate
YDL136W WGD_duplicate
YBR035C pre-WGD_duplicate
YNL200C pre-WGD_duplicate
YIL125W pre-WGD_novel
YDL182W WGD_duplicate
YDL131W WGD_duplicate
YNL104C WGD_duplicate
YOR108W WGD_duplicate
YKL094W pre-WGD_novel
YER117W WGD_duplicate
YBL087C WGD_duplicate
YKL170W pre-WGD_duplicate
YGL030W pre-WGD_novel
YLR017W pre-WGD_duplicate
YLR209C pre-WGD_duplicate
YBL017C pre-WGD_duplicate
YIL173W post-WGD_duplicate
YJL222W post-WGD_duplicate
YCR099C post-WGD_duplicate
YCR100C post-WGD_duplicate
YNR065C post-WGD_duplicate
YJL026W WGD_duplicate
YGR180C WGD_duplicate
YOL147C pre-WGD_novel
YLR245C pre-WGD_novel
YCR009C pre-WGD_novel
YPR102C WGD_duplicate
YGR085C WGD_duplicate
YPR069C pre-WGD_duplicate
YLR146C pre-WGD_duplicate
YER074W WGD_duplicate
YIL069C WGD_duplicate
YLR058C pre-WGD_duplicate
YBR263W pre-WGD_duplicate
YMR137C pre-WGD_novel
YGR062C pre-WGD_duplicate
YER154W pre-WGD_duplicate
YOL093W pre-WGD_novel
YLR185W WGD_duplicate
YDR500C WGD_duplicate
YOR251C pre-WGD_novel
YPL084W pre-WGD_duplicate
YOR275C pre-WGD_duplicate
YJL053W pre-WGD_novel
YHR208W WGD_duplicate
YJR148W WGD_duplicate
YDL097C pre-WGD_novel
YAL003W pre-WGD_novel
YLL026W pre-WGD_duplicate
YDR258C pre-WGD_duplicate
YPR035W pre-WGD_novel
YMR267W pre-WGD_duplicate
YBR011C pre-WGD_duplicate
YGL141W pre-WGD_novel
YCR052W WGD_duplicate
YNR023W WGD_duplicate
YMR250W pre-WGD_duplicate
YDR294C pre-WGD_duplicate
YGL173C pre-WGD_duplicate
YOR048C pre-WGD_duplicate
YER023W pre-WGD_novel
YJR116W pre-WGD_novel
YLR234W pre-WGD_novel
YOL039W pre-WGD_duplicate
YDR382W pre-WGD_duplicate
YBL092W pre-WGD_novel
YFR040W WGD_duplicate
YJL098W WGD_duplicate
YKR028W WGD_duplicate
YGL229C WGD_duplicate
YDR404C pre-WGD_duplicate
YKL144C pre-WGD_duplicate
YKR038C pre-WGD_duplicate
YDL104C pre-WGD_duplicate
YPR160W pre-WGD_novel
YPL227C pre-WGD_duplicate
YPR183W pre-WGD_duplicate
YML073C WGD_duplicate
YLR448W WGD_duplicate
YNL280C pre-WGD_duplicate
YGL012W pre-WGD_duplicate
YHR193C pre-WGD_novel
YCL017C pre-WGD_novel
YGR264C pre-WGD_duplicate
YGR171C pre-WGD_duplicate
YKR002W pre-WGD_novel
YML104C pre-WGD_novel
YHL015W pre-WGD_novel
YJR017C pre-WGD_novel
YLR388W WGD_duplicate
YDL061C WGD_duplicate
YGL246C pre-WGD_novel
YPL206C pre-WGD_novel
YPR110C pre-WGD_duplicate
YIL021W pre-WGD_duplicate
YGR038W WGD_duplicate
YLR350W WGD_duplicate
YDL147W pre-WGD_novel
YBR048W WGD_duplicate
YDR025W WGD_duplicate
YKL056C pre-WGD_novel
YMR284W pre-WGD_novel
YBR072W pre-WGD_novel
YDR339C pre-WGD_duplicate
YOR004W pre-WGD_duplicate
YGR054W pre-WGD_duplicate
YOR361C pre-WGD_duplicate
YGL234W pre-WGD_duplicate
YDR408C pre-WGD_duplicate
YLR344W WGD_duplicate
YGR034W WGD_duplicate
YAL036C pre-WGD_duplicate
YGR173W pre-WGD_duplicate
YDR196C pre-WGD_duplicate
YGR277C pre-WGD_duplicate
YKL148C WGD_duplicate
YJL045W WGD_duplicate
YEL047C WGD_duplicate
YJR051W WGD_duplicate
YCR014C pre-WGD_novel
YKL192C pre-WGD_novel
YJL082W WGD_duplicate
YKR018C WGD_duplicate
YIL062C pre-WGD_novel
YER007C-A pre-WGD_duplicate
YDR117C pre-WGD_duplicate
YBR020W WGD_duplicate
YDR009W WGD_duplicate
YDR023W pre-WGD_duplicate
YHR011W pre-WGD_duplicate
YNL048W pre-WGD_duplicate
YGL065C pre-WGD_duplicate
YBR135W pre-WGD_novel
YJR152W pre-WGD_duplicate
YCR028C pre-WGD_duplicate
YAL067C pre-WGD_duplicate
YGR260W pre-WGD_duplicate
YGR065C pre-WGD_duplicate
YIL166C pre-WGD_duplicate
YLR004C pre-WGD_duplicate
YLL055W pre-WGD_duplicate
YOL162W pre-WGD_duplicate
YOL163W post-WGD_duplicate
YHR203C WGD_duplicate
YJR145C WGD_duplicate
YML035C pre-WGD_duplicate
YBR284W WGD_duplicate
YJL070C WGD_duplicate
YPR108W pre-WGD_novel
YKL104C WGD_duplicate
YMR085W WGD_duplicate
YMR084W post-WGD_duplicate
YGL192W pre-WGD_duplicate
YCL055W pre-WGD_duplicate
YPL217C pre-WGD_duplicate
YDL060W pre-WGD_duplicate
YOR093C pre-WGD_novel
YKL007W pre-WGD_novel
YBR254C pre-WGD_novel
YJL194W pre-WGD_novel
YNR001C WGD_duplicate
YCR005C WGD_duplicate
YPR001W pre-WGD_duplicate
YNL044W pre-WGD_novel
YBL098W pre-WGD_novel
YMR253C pre-WGD_duplicate
YPL264C post-WGD_duplicate
YCR031C WGD_duplicate
YJL191W WGD_duplicate
YER143W pre-WGD_novel
YBL022C pre-WGD_novel
YNR075W post-WGD_duplicate
YGL263W post-WGD_duplicate
YNL336W post-WGD_duplicate
YBR302C post-WGD_duplicate
YML132W post-WGD_duplicate
YFL062W post-WGD_duplicate
YJR161C post-WGD_duplicate
YGR295C post-WGD_duplicate
YDL248W post-WGD_duplicate
YHL048W post-WGD_duplicate
YKL219W post-WGD_duplicate
YHL043W post-WGD_duplicate
YGL051W post-WGD_duplicate
YAR033W post-WGD_duplicate
YGL053W post-WGD_duplicate
YAR031W post-WGD_duplicate
YAR027W post-WGD_duplicate
YAR023C post-WGD_duplicate
YAR028W post-WGD_duplicate
YCR007C post-WGD_duplicate
YHL042W post-WGD_duplicate
YHL044W post-WGD_duplicate
YFR037C pre-WGD_duplicate
YJL176C pre-WGD_duplicate
YHR114W pre-WGD_novel
YKL019W pre-WGD_duplicate
YJL031C pre-WGD_duplicate
YFL022C pre-WGD_duplicate
YPR047W pre-WGD_duplicate
YLR174W WGD_duplicate
YNL009W WGD_duplicate
YDL066W pre-WGD_duplicate
YOL022C pre-WGD_novel
YJR047C WGD_duplicate
YEL034W WGD_duplicate
YNL168C pre-WGD_novel
YEL038W pre-WGD_duplicate
YJR024C pre-WGD_duplicate
YAL015C WGD_duplicate
YOL043C WGD_duplicate
YDR341C WGD_duplicate
YHR091C WGD_duplicate
YER102W WGD_duplicate
YBL072C WGD_duplicate
YNL063W pre-WGD_duplicate
YDR140W pre-WGD_duplicate
YOR002W pre-WGD_duplicate
YOR067C pre-WGD_duplicate
YHR072W pre-WGD_novel
YOL040C pre-WGD_duplicate
YNR037C pre-WGD_duplicate
YJL208C pre-WGD_novel
YLL031C pre-WGD_duplicate
YJL062W pre-WGD_duplicate
YDR400W pre-WGD_novel
YDL207W pre-WGD_novel
YKR079C pre-WGD_novel
YLR038C pre-WGD_novel
YIR009W pre-WGD_novel
YGR093W pre-WGD_novel
YER163C pre-WGD_novel
YBR002C pre-WGD_duplicate
YMR101C pre-WGD_duplicate
YPR100W pre-WGD_novel
YHL013C pre-WGD_novel
YBR296C pre-WGD_novel
YIL103W pre-WGD_duplicate
YKL191W pre-WGD_duplicate
YOR253W pre-WGD_novel
YHR039C-A pre-WGD_novel
YDL135C pre-WGD_novel
YNL328C pre-WGD_duplicate
YLR008C pre-WGD_duplicate
YKL189W pre-WGD_novel
YER027C WGD_duplicate
YGL208W WGD_duplicate
YLR151C pre-WGD_novel
YGR121C WGD_duplicate
YNL142W pre-WGD_duplicate
YPR138C WGD_duplicate
YDR064W pre-WGD_novel
YHR008C pre-WGD_novel
YLR328W WGD_duplicate
YGR010W WGD_duplicate
YGL047W pre-WGD_duplicate
YBR070C pre-WGD_duplicate
YNR008W pre-WGD_novel
YNR029C pre-WGD_novel
YOR160W pre-WGD_novel
YLR377C pre-WGD_novel
YBR181C WGD_duplicate
YPL090C WGD_duplicate
YML054C pre-WGD_novel
YOR274W pre-WGD_novel
YMR197C pre-WGD_novel
YPL266W pre-WGD_novel
YPL132W pre-WGD_duplicate
YKL155C pre-WGD_duplicate
YOR112W pre-WGD_novel
YNL265C pre-WGD_novel
YGR285C pre-WGD_novel
YAL044C pre-WGD_novel
YHR210C post-WGD_duplicate
YNR071C post-WGD_duplicate
YPL060W pre-WGD_duplicate
YOR334W pre-WGD_duplicate
YPL188W pre-WGD_duplicate
YJR049C WGD_duplicate
YEL041W WGD_duplicate
YML004C pre-WGD_novel
YOR232W pre-WGD_novel
YPL046C pre-WGD_novel
YDR086C pre-WGD_novel
YOR128C pre-WGD_duplicate
YAR015W pre-WGD_duplicate
YLR378C pre-WGD_duplicate
YBR283C pre-WGD_duplicate
YDR256C pre-WGD_duplicate
YGR088W pre-WGD_duplicate
YOR063W pre-WGD_novel
YHR168W pre-WGD_novel
YML077W pre-WGD_duplicate
YDR246W pre-WGD_duplicate
YOR375C WGD_duplicate
YAL062W WGD_duplicate
YMR242C WGD_duplicate
YOR312C WGD_duplicate
YLL040C pre-WGD_novel
YNL113W pre-WGD_duplicate
YOL005C pre-WGD_duplicate
YPL252C pre-WGD_novel
YOR096W WGD_duplicate
YNL096C WGD_duplicate
YPL087W WGD_duplicate
YBR183W WGD_duplicate
YBR147W WGD_duplicate
YDR352W pre-WGD_duplicate
YOL092W WGD_duplicate
YBR234C pre-WGD_novel
YER175C pre-WGD_duplicate
YHR209W pre-WGD_duplicate
YDR006C pre-WGD_novel
YGL233W pre-WGD_novel
YOL006C pre-WGD_novel
YKR056W pre-WGD_novel
YDL052C pre-WGD_novel
YNL247W pre-WGD_novel
YOL027C pre-WGD_duplicate
YPR125W pre-WGD_duplicate
YNL075W pre-WGD_duplicate
YHR088W pre-WGD_duplicate
YER051W pre-WGD_novel
YPR129W pre-WGD_novel
YGL068W pre-WGD_novel
YPL131W pre-WGD_novel
YNL169C pre-WGD_duplicate
YGR170W pre-WGD_duplicate
YMR292W pre-WGD_novel
YDR084C pre-WGD_novel
YKL068W WGD_duplicate
YMR047C WGD_duplicate
YGL092W pre-WGD_duplicate
YGL172W pre-WGD_duplicate
YJL030W pre-WGD_novel
YFR027W pre-WGD_novel
YLL029W pre-WGD_novel
YOL010W pre-WGD_novel
YHR111W pre-WGD_novel
YER007W pre-WGD_novel
YNR017W pre-WGD_novel
YLR342W WGD_duplicate
YGR032W WGD_duplicate
YMR306W pre-WGD_duplicate
YML130C pre-WGD_novel
YKL080W pre-WGD_novel
YMR203W pre-WGD_novel
YEL020W-A pre-WGD_novel
YDR529C pre-WGD_novel
YCR017C pre-WGD_novel
YDL051W pre-WGD_novel
YPL093W pre-WGD_novel
YOR020C pre-WGD_novel
YCR012W pre-WGD_novel
YGL130W pre-WGD_novel
YEL029C pre-WGD_duplicate
YNR027W pre-WGD_duplicate
YPR073C pre-WGD_novel
YAR007C pre-WGD_novel
YLL038C pre-WGD_novel
YER126C pre-WGD_novel
YML059C pre-WGD_novel
YPR033C pre-WGD_novel
YDR276C pre-WGD_duplicate
YDR525W-A pre-WGD_duplicate
YJL151C pre-WGD_duplicate
YMR221C pre-WGD_novel
YBL019W pre-WGD_novel
YHR122W pre-WGD_novel
YDR435C pre-WGD_duplicate
YOL141W pre-WGD_duplicate
YNL243W pre-WGD_novel
YDL190C pre-WGD_novel
YJR044C pre-WGD_novel
YOR122C pre-WGD_novel
YJL218W pre-WGD_novel
YNL129W pre-WGD_novel
YFR018C pre-WGD_novel
YBR029C pre-WGD_novel
YBR154C pre-WGD_novel
YDR392W pre-WGD_duplicate
YML098W pre-WGD_duplicate
YNL084C pre-WGD_duplicate
YBL047C pre-WGD_duplicate
YNL220W pre-WGD_novel
YOR243C pre-WGD_novel
YHR076W pre-WGD_novel
YDL103C pre-WGD_novel
YOR057W pre-WGD_novel
YOL008W pre-WGD_novel
YBR092C post-WGD_duplicate
YBR093C post-WGD_duplicate
YAR071W post-WGD_duplicate
YHR215W post-WGD_duplicate
YDL024C post-WGD_duplicate
YLR441C WGD_duplicate
YML063W WGD_duplicate
YDR050C pre-WGD_novel
YBR025C pre-WGD_duplicate
YHL014C pre-WGD_duplicate
YBL084C pre-WGD_novel
YLR447C pre-WGD_novel
YER087C-B WGD_duplicate
YER019C-A WGD_duplicate
YJL121C pre-WGD_novel
YOR332W pre-WGD_novel
YFL042C WGD_duplicate
YHR080C WGD_duplicate
YLR072W WGD_duplicate
YDR326C WGD_duplicate
YFL045C pre-WGD_novel
YHR029C pre-WGD_novel
YER168C pre-WGD_novel
YKL160W pre-WGD_novel
YPL135W WGD_duplicate
YOR226C WGD_duplicate
YDL014W pre-WGD_novel
YKL035W WGD_duplicate
YHL012W WGD_duplicate
YDR125C WGD_duplicate
YLR099C WGD_duplicate
YGR110W pre-WGD_duplicate
YJL115W pre-WGD_novel
YDR001C WGD_duplicate
YBR001C WGD_duplicate
YOR085W pre-WGD_novel
YML106W WGD_duplicate
YEL021W pre-WGD_duplicate
YMR271C WGD_duplicate
YDR214W pre-WGD_duplicate
YNL281W pre-WGD_duplicate
YGL206C pre-WGD_novel
YGL084C WGD_duplicate
YPL189W WGD_duplicate
YER042W pre-WGD_novel
YFL046W pre-WGD_novel
YGL161C pre-WGD_novel
YMR076C pre-WGD_novel
YDL040C pre-WGD_novel
YBR101C pre-WGD_novel
YFR044C pre-WGD_duplicate
YBR281C pre-WGD_duplicate
YMR227C pre-WGD_novel
YJL167W pre-WGD_novel
YNL301C WGD_duplicate
YOL120C WGD_duplicate
YKR057W WGD_duplicate
YJL136C WGD_duplicate
YKL179C pre-WGD_novel
YPL242C pre-WGD_novel
YJL189W pre-WGD_novel
YDR245W pre-WGD_duplicate
YJL183W pre-WGD_duplicate
YBR136W pre-WGD_novel
YGL022W pre-WGD_novel
YDR372C pre-WGD_novel
YNL240C pre-WGD_novel
YPR082C pre-WGD_novel
YDR244W pre-WGD_duplicate
YMR018W post-WGD_duplicate
YNL138W pre-WGD_novel
YKL006W WGD_duplicate
YHL001W WGD_duplicate
YIL153W pre-WGD_duplicate
YPL152W pre-WGD_duplicate
YPL010W pre-WGD_novel
YDR448W pre-WGD_novel
YER122C pre-WGD_novel
YNL288W pre-WGD_novel
YML075C WGD_duplicate
YLR450W WGD_duplicate
YML022W WGD_duplicate
YDR441C WGD_duplicate
YOR294W pre-WGD_novel
YIL072W pre-WGD_novel
YDR120C pre-WGD_novel
YGR252W pre-WGD_novel
YNL132W pre-WGD_novel
YMR009W pre-WGD_novel
YOR201C pre-WGD_novel
YDL219W pre-WGD_novel
YGL067W pre-WGD_novel
YKL195W pre-WGD_novel
YOR115C pre-WGD_novel
YLR410W pre-WGD_novel
YBR261C pre-WGD_novel
YGL124C pre-WGD_novel
YFR015C WGD_duplicate
YLR258W WGD_duplicate
YJR117W pre-WGD_novel
YDR159W pre-WGD_novel
YGL112C pre-WGD_novel
YBR219C post-WGD_duplicate
YBR220C pre-WGD_duplicate
YBR037C WGD_duplicate
YBR024W WGD_duplicate
YNL023C pre-WGD_novel
YML126C pre-WGD_novel
YGR082W pre-WGD_novel
YLR354C WGD_duplicate
YGR043C WGD_duplicate
YHL021C pre-WGD_novel
YBR227C pre-WGD_novel
YGL191W pre-WGD_novel
YGL187C pre-WGD_novel
YLR195C pre-WGD_novel
YGL169W pre-WGD_novel
YIR022W pre-WGD_novel
YIL004C pre-WGD_novel
YJL104W pre-WGD_novel
YDR430C pre-WGD_duplicate
YOL098C pre-WGD_duplicate
YMR012W pre-WGD_novel
YKL016C pre-WGD_novel
YGL211W pre-WGD_novel
YLR066W pre-WGD_novel
YDR484W pre-WGD_novel
YBR039W pre-WGD_novel
YKL040C pre-WGD_novel
YMR039C pre-WGD_novel
YEL060C WGD_duplicate
YCR045C pre-WGD_duplicate
YOR003W WGD_duplicate
YER070W WGD_duplicate
YIL066C WGD_duplicate
YDL141W pre-WGD_novel
YLR323C pre-WGD_novel
YHR144C pre-WGD_novel
YOR224C pre-WGD_novel
YOR095C pre-WGD_novel
YPL175W pre-WGD_novel
YGR063C pre-WGD_novel
YKL065C WGD_duplicate
YMR040W WGD_duplicate
YDL072C pre-WGD_duplicate
YGL174W pre-WGD_novel
YOR159C pre-WGD_novel
YDR517W pre-WGD_novel
YOR289W pre-WGD_novel
YOL052C pre-WGD_novel
YDL046W pre-WGD_novel
YNL178W pre-WGD_novel
YLR045C pre-WGD_novel
YNL099C pre-WGD_duplicate
YDR067C pre-WGD_duplicate
YNL032W pre-WGD_duplicate
YCR095C pre-WGD_duplicate
YNL056W pre-WGD_duplicate
YGL244W pre-WGD_novel
YPR081C WGD_duplicate
YBR121C WGD_duplicate
YOR210W pre-WGD_novel
YLL041C pre-WGD_novel
YDR483W WGD_duplicate
YOR099W pre-WGD_duplicate
YKR061W WGD_duplicate
YBR205W pre-WGD_duplicate
YBR199W pre-WGD_duplicate
YNL029C WGD_duplicate
YPL053C WGD_duplicate
YIL085C WGD_duplicate
YJL139C WGD_duplicate
YGR101W pre-WGD_novel
YNL263C pre-WGD_novel
YDL149W pre-WGD_novel
YGL256W pre-WGD_novel
YOR323C pre-WGD_duplicate
YDR300C WGD_duplicate
YHR033W WGD_duplicate
YDR087C pre-WGD_novel
YBR031W WGD_duplicate
YDR012W WGD_duplicate
YJR019C pre-WGD_novel
YDR057W pre-WGD_novel
YMR300C pre-WGD_novel
YEL052W pre-WGD_novel
YJL109C pre-WGD_novel
YBR187W pre-WGD_novel
YJL134W WGD_duplicate
YKR053C WGD_duplicate
YAL049C pre-WGD_novel
YDL165W pre-WGD_novel
YLR109W pre-WGD_novel
YPL120W pre-WGD_novel
YFR002W pre-WGD_novel
YDR088C pre-WGD_novel
YJL212C pre-WGD_duplicate
YPR194C post-WGD_duplicate
YJR125C pre-WGD_novel
YKL165C pre-WGD_novel
YBR196C pre-WGD_novel
YGR005C pre-WGD_novel
YML070W pre-WGD_duplicate
YFL053W post-WGD_duplicate
YNR033W pre-WGD_duplicate
YER090W pre-WGD_duplicate
YBR236C pre-WGD_novel
YLR028C WGD_duplicate
YMR120C WGD_duplicate
YIR034C pre-WGD_duplicate
YNR050C pre-WGD_duplicate
YPL172C pre-WGD_novel
YBR170C pre-WGD_novel
YDR145W pre-WGD_novel
YGL082W WGD_duplicate
YPL191C WGD_duplicate
YGR175C pre-WGD_novel
YMR189W pre-WGD_novel
YNL284C pre-WGD_novel
YNL036W pre-WGD_novel
YPR004C pre-WGD_novel
YLR387C pre-WGD_duplicate
YBR267W pre-WGD_duplicate
YDL001W pre-WGD_duplicate
YFR048W pre-WGD_duplicate
YDR282C pre-WGD_duplicate
YGR255C pre-WGD_novel
YPL001W pre-WGD_novel
YCR053W pre-WGD_novel
YOR298C-A pre-WGD_novel
YOR184W pre-WGD_novel
YPL022W pre-WGD_novel
YML010W pre-WGD_novel
YGL037C pre-WGD_novel
YDR182W pre-WGD_duplicate
YIL039W pre-WGD_duplicate
YMR309C pre-WGD_novel
YOR295W WGD_duplicate
YMR233W WGD_duplicate
YJR007W pre-WGD_novel
YMR209C pre-WGD_duplicate
YNL092W pre-WGD_duplicate
YOR077W pre-WGD_novel
YER003C pre-WGD_novel
YMR236W pre-WGD_novel
YML110C pre-WGD_novel
YGR103W pre-WGD_novel
YBR088C pre-WGD_novel
YER162C pre-WGD_novel
YCL008C pre-WGD_novel
YMR074C pre-WGD_novel
YBL071W-A pre-WGD_novel
YML093W pre-WGD_novel
YMR130W pre-WGD_novel
YNL005C pre-WGD_novel
YPL023C pre-WGD_duplicate
YGL125W pre-WGD_duplicate
YER069W pre-WGD_novel
YJR066W WGD_duplicate
YKL203C WGD_duplicate
YAL021C pre-WGD_novel
YER146W pre-WGD_novel
YHL002W pre-WGD_novel
YCL001W pre-WGD_novel
YIL129C pre-WGD_novel
YGR024C pre-WGD_novel
YCL031C pre-WGD_novel
YJR036C pre-WGD_novel
YER052C pre-WGD_duplicate
YJR139C pre-WGD_duplicate
YNL185C pre-WGD_novel
YMR213W pre-WGD_novel
YPL271W pre-WGD_novel
YLL009C pre-WGD_novel
YPL045W pre-WGD_novel
YNL267W pre-WGD_novel
YDR410C pre-WGD_novel
YBL057C pre-WGD_novel
YGR262C pre-WGD_novel
YFL017C pre-WGD_novel
YLR287C-A WGD_duplicate
YOR182C WGD_duplicate
YLR305C pre-WGD_novel
YOR209C pre-WGD_novel
YGR220C pre-WGD_novel
YNR056C post-WGD_duplicate
YGL077C pre-WGD_duplicate
YKL174C pre-WGD_duplicate
YDL210W pre-WGD_duplicate
YBR111W-A pre-WGD_novel
YBR252W pre-WGD_novel
YGR267C pre-WGD_novel
YDR236C pre-WGD_novel
YPR094W pre-WGD_novel
YOR286W pre-WGD_duplicate
YOR285W pre-WGD_duplicate
YMR027W pre-WGD_novel
YDR298C pre-WGD_novel
YMR028W pre-WGD_novel
YGR112W pre-WGD_novel
YNR032C-A pre-WGD_novel
YJL154C pre-WGD_novel
YPR036W pre-WGD_novel
YKL058W pre-WGD_novel
YPL002C pre-WGD_novel
YML021C pre-WGD_novel
YHR070W pre-WGD_novel
YOR356W pre-WGD_novel
YNL001W WGD_duplicate
YCL001W-B WGD_duplicate
YGR061C pre-WGD_novel
YNL139C pre-WGD_novel
YBR143C pre-WGD_novel
YGR154C post-WGD_duplicate
YKR076W pre-WGD_duplicate
YMR251W post-WGD_duplicate
YHR186C pre-WGD_novel
YFR051C pre-WGD_novel
YKL125W pre-WGD_novel
YER183C pre-WGD_novel
YOR143C pre-WGD_novel
YLR059C pre-WGD_novel
YER065C pre-WGD_duplicate
YPR006C pre-WGD_duplicate
YIR031C post-WGD_duplicate
YNL117W pre-WGD_duplicate
YGR116W pre-WGD_novel
YGL195W pre-WGD_novel
YEL011W pre-WGD_novel
YGR029W pre-WGD_duplicate
YPR037C pre-WGD_duplicate
YHR200W pre-WGD_novel
YDL100C pre-WGD_novel
YDR427W pre-WGD_novel
YIR008C pre-WGD_novel
YGR048W pre-WGD_novel
YJR070C pre-WGD_novel
YDL045C pre-WGD_duplicate
YMR178W pre-WGD_duplicate
YNR035C pre-WGD_novel
YBL036C pre-WGD_novel
YBR173C pre-WGD_novel
YJR123W pre-WGD_novel
YDL205C pre-WGD_novel
YKR068C pre-WGD_novel
YEL051W pre-WGD_novel
YNL222W pre-WGD_novel
YDL128W pre-WGD_duplicate
YNL321W pre-WGD_duplicate
YLR321C pre-WGD_duplicate
YBR289W pre-WGD_duplicate
YNL026W pre-WGD_novel
YKR070W pre-WGD_novel
YAL039C pre-WGD_duplicate
YKL087C pre-WGD_duplicate
YOR196C pre-WGD_novel
YNL312W pre-WGD_novel
YBR110W pre-WGD_novel
YNL297C pre-WGD_novel
YER105C WGD_duplicate
YBL079W WGD_duplicate
YNR046W pre-WGD_novel
YNL262W pre-WGD_novel
YNR054C pre-WGD_novel
YJR050W pre-WGD_novel
YDL238C pre-WGD_novel
YBR243C pre-WGD_novel
YPL157W pre-WGD_novel
YGL207W pre-WGD_novel
YOR250C pre-WGD_novel
YDR496C pre-WGD_novel
YDR044W pre-WGD_novel
YGR211W pre-WGD_novel
YLR435W pre-WGD_novel
YOR103C pre-WGD_novel
YHR077C pre-WGD_novel
YBR217W pre-WGD_novel
YJL068C pre-WGD_novel
YCR093W pre-WGD_novel
YEL024W pre-WGD_novel
YMR234W pre-WGD_novel
YPL222W pre-WGD_novel
YHL010C pre-WGD_novel
YIL143C pre-WGD_novel
YPL009C pre-WGD_novel
YOL142W pre-WGD_novel
YJL029C pre-WGD_novel
YDR178W WGD_duplicate
YOR297C pre-WGD_duplicate
YLR164W WGD_duplicate
YOL049W pre-WGD_novel
YPR016C pre-WGD_novel
YPL183W-A pre-WGD_novel
YLR205C pre-WGD_novel
YDL004W pre-WGD_novel
YJL063C pre-WGD_novel
YDR440W pre-WGD_novel
YBR053C pre-WGD_novel
YDR473C pre-WGD_novel
YML025C pre-WGD_novel
YPL012W pre-WGD_novel
YDR116C pre-WGD_novel
YOL145C pre-WGD_novel
YGL236C pre-WGD_novel
YKR081C pre-WGD_novel
YFR052W pre-WGD_novel
YHR012W pre-WGD_novel
YJR069C pre-WGD_novel
YHR062C pre-WGD_novel
YPR056W pre-WGD_novel
YKL193C pre-WGD_novel
YGR078C pre-WGD_novel
YHR165C pre-WGD_novel
YOL076W pre-WGD_novel
YNL024C-A pre-WGD_novel
YDR238C pre-WGD_novel
YCR047C pre-WGD_novel
YLR002C pre-WGD_novel
YDR361C pre-WGD_novel
YDL142C pre-WGD_novel
YDR429C pre-WGD_novel
YOL096C pre-WGD_novel
YDR152W pre-WGD_novel
YOR065W pre-WGD_novel
YEL046C pre-WGD_novel
YOR206W pre-WGD_novel
YLR105C pre-WGD_novel
YPR168W pre-WGD_novel
YFL034W pre-WGD_novel
YOR265W pre-WGD_novel
YJR057W pre-WGD_novel
YLR384C pre-WGD_novel
YCL045C pre-WGD_novel
YLR370C pre-WGD_novel
YHR189W pre-WGD_novel
YDL033C pre-WGD_novel
YGR020C pre-WGD_novel
YJR084W pre-WGD_duplicate
YOL072W pre-WGD_duplicate
YJR102C pre-WGD_novel
YMR231W pre-WGD_novel
YHL030W pre-WGD_novel
YBL097W pre-WGD_novel
YOR123C pre-WGD_novel
YOL077C pre-WGD_novel
YOR176W pre-WGD_novel
YFL036W pre-WGD_novel
YDL098C pre-WGD_novel
YLR060W pre-WGD_novel
YPL122C pre-WGD_novel
YPR166C pre-WGD_novel
YJL125C pre-WGD_novel
YLR172C pre-WGD_novel
YHL022C pre-WGD_novel
YIL083C pre-WGD_novel
YDR013W pre-WGD_novel
YKL215C pre-WGD_novel
YPL013C pre-WGD_novel
YDR321W pre-WGD_duplicate
YLR158C post-WGD_duplicate
YLR157C post-WGD_duplicate
YLR155C post-WGD_duplicate
YLR160C post-WGD_duplicate
YBR223C pre-WGD_novel
YBR242W WGD_duplicate
YGL101W WGD_duplicate
YNL118C pre-WGD_novel
YKL099C pre-WGD_novel
YJL011C pre-WGD_novel
YHR005C-A pre-WGD_duplicate
YBR091C pre-WGD_duplicate
YGL232W pre-WGD_novel
YLR026C pre-WGD_novel
YHR099W pre-WGD_novel
YPR040W pre-WGD_novel
YKR025W pre-WGD_novel
YOR091W pre-WGD_novel
YER021W pre-WGD_novel
YJL002C pre-WGD_novel
YLR272C pre-WGD_novel
YKL053C-A pre-WGD_novel
YPR187W pre-WGD_novel
YBL038W pre-WGD_novel
YER156C pre-WGD_novel
YLR215C pre-WGD_novel
YOR001W pre-WGD_novel
YHL031C pre-WGD_novel
YGR218W pre-WGD_novel
YAL032C pre-WGD_novel
YNL248C pre-WGD_novel
YNR041C pre-WGD_novel
YGR227W pre-WGD_novel
YBL082C pre-WGD_novel
YIL034C pre-WGD_novel
YPR072W pre-WGD_novel
YDR047W pre-WGD_novel
YML086C pre-WGD_novel
YPL065W pre-WGD_novel
YPL101W pre-WGD_novel
YJR122W pre-WGD_novel
YLR200W pre-WGD_novel
YDL030W pre-WGD_novel
YDR128W pre-WGD_novel
YLR208W pre-WGD_novel
YIL070C pre-WGD_novel
YDR386W pre-WGD_novel
YBR257W pre-WGD_novel
YGR046W pre-WGD_novel
YPL086C pre-WGD_novel
YFL027C pre-WGD_novel
YHR058C pre-WGD_novel
YDR005C pre-WGD_novel
YOL146W pre-WGD_novel
YMR026C pre-WGD_novel
YPL076W pre-WGD_novel
YDR248C pre-WGD_novel
YNL252C pre-WGD_novel
YPL211W pre-WGD_novel
YLR074C pre-WGD_novel
YIL162W pre-WGD_novel
YDR060W pre-WGD_novel
YLR016C pre-WGD_novel
YIL007C pre-WGD_novel
YEL002C pre-WGD_novel
YKL103C pre-WGD_duplicate
YHR113W pre-WGD_duplicate
YBL013W pre-WGD_novel
YGL114W pre-WGD_novel
YPR133C pre-WGD_novel
YIL096C pre-WGD_novel
YAL033W pre-WGD_novel
YDL043C pre-WGD_novel
YDR080W pre-WGD_novel
YLR148W pre-WGD_novel
YGR090W pre-WGD_novel
YER004W pre-WGD_novel
YDL085C-A pre-WGD_novel
YOL124C pre-WGD_novel
YGR194C pre-WGD_novel
YNL310C pre-WGD_novel
YER044C pre-WGD_novel
YHR074W pre-WGD_novel
YEL003W pre-WGD_novel
YDR083W pre-WGD_novel
YNL286W pre-WGD_novel
YKL045W pre-WGD_novel
YBR111C pre-WGD_novel
YKL010C pre-WGD_novel
YLR191W pre-WGD_novel
YMR023C pre-WGD_novel
YDR376W pre-WGD_novel
YDL120W pre-WGD_novel
YJR074W pre-WGD_novel
YER140W pre-WGD_novel
YGR208W pre-WGD_novel
YKR087C pre-WGD_novel
YOL073C pre-WGD_novel
YKL172W pre-WGD_novel
YDL156W pre-WGD_novel
YBL020W pre-WGD_novel
YNL313C pre-WGD_novel
YCL059C pre-WGD_novel
YJR008W pre-WGD_novel
YMR048W pre-WGD_novel
YFL007W pre-WGD_novel
YLR022C pre-WGD_novel
YPR113W pre-WGD_novel
YOR164C pre-WGD_novel
YDL200C pre-WGD_novel
YKL110C pre-WGD_novel
YAL025C pre-WGD_novel
YDL193W pre-WGD_novel
YPL243W pre-WGD_novel
YCL057C-A pre-WGD_novel
YOR278W pre-WGD_novel
YLR386W pre-WGD_novel
YCR075C pre-WGD_novel
YIR028W post-WGD_duplicate
YBL042C pre-WGD_duplicate
YBR021W pre-WGD_duplicate
YLR237W pre-WGD_duplicate
YOR071C post-WGD_duplicate
YOR192C post-WGD_duplicate
YNL261W pre-WGD_novel
YLR418C pre-WGD_novel
YPL160W pre-WGD_novel
YNL245C pre-WGD_novel
YLR103C pre-WGD_novel
YGR021W pre-WGD_novel
YKL149C pre-WGD_novel
YIL104C pre-WGD_novel
YOL071W pre-WGD_novel
YNL062C pre-WGD_novel
YHR089C pre-WGD_novel
YGR047C pre-WGD_novel
YER157W pre-WGD_novel
YBL074C pre-WGD_novel
YPR175W pre-WGD_novel
YMR240C pre-WGD_novel
YOL058W pre-WGD_novel
YML097C pre-WGD_novel
YHR069C pre-WGD_novel
YLR239C pre-WGD_novel
YIL022W pre-WGD_novel
YKR062W pre-WGD_novel
YLR127C pre-WGD_novel
YIL110W pre-WGD_novel
YMR224C pre-WGD_novel
YGR245C pre-WGD_novel
YIL091C pre-WGD_novel
YPR184W pre-WGD_novel
YJL203W pre-WGD_novel
YJL055W pre-WGD_novel
YDR311W pre-WGD_novel
YOL114C pre-WGD_novel
YPL029W pre-WGD_novel
YDR365C pre-WGD_novel
YJR078W pre-WGD_novel
YLR005W pre-WGD_novel
YDL148C pre-WGD_novel
YPL149W pre-WGD_novel
YHR066W WGD_duplicate
YDR312W WGD_duplicate
YEL058W pre-WGD_novel
YGL040C pre-WGD_novel
YLR106C pre-WGD_novel
YNL072W pre-WGD_novel
YJL180C pre-WGD_novel
YJL059W pre-WGD_novel
YPL098C pre-WGD_novel
YDR167W pre-WGD_novel
YGR002C pre-WGD_novel
YOR111W pre-WGD_novel
YOR056C pre-WGD_novel
YNL256W pre-WGD_novel
YGR283C WGD_duplicate
YMR310C WGD_duplicate
YDR204W pre-WGD_novel
YNL041C pre-WGD_novel
YPL246C pre-WGD_novel
YKL207W pre-WGD_novel
YBR018C pre-WGD_novel
YGR145W pre-WGD_novel
YJL046W pre-WGD_novel
YEL053C pre-WGD_novel
YKL141W WGD_duplicate
YMR118C WGD_duplicate
YLR166C pre-WGD_novel
YPL215W pre-WGD_novel
YLR186W pre-WGD_novel
YMR099C pre-WGD_novel
YNR003C pre-WGD_novel
YBR079C pre-WGD_novel
YCR042C pre-WGD_novel
YJL091C pre-WGD_novel
YPR144C pre-WGD_novel
YOR006C pre-WGD_novel
YJR014W pre-WGD_novel
YOR126C pre-WGD_novel
YNL250W pre-WGD_novel
YJR002W pre-WGD_novel
YLR051C pre-WGD_novel
YJR013W pre-WGD_novel
YLR459W pre-WGD_novel
YGL017W pre-WGD_novel
YBL004W pre-WGD_novel
YGR207C pre-WGD_novel
YOL125W pre-WGD_novel
YOR197W pre-WGD_novel
YPL097W pre-WGD_novel
YMR281W pre-WGD_novel
YMR132C pre-WGD_novel
YLR201C pre-WGD_novel
YPR055W pre-WGD_novel
YLR126C pre-WGD_novel
YER014W pre-WGD_novel
YHR190W pre-WGD_novel
YER074W-A pre-WGD_novel
YHR143W-A pre-WGD_novel
YGR284C pre-WGD_novel
YDR333C pre-WGD_novel
YGL027C pre-WGD_novel
YCL016C pre-WGD_novel
YBR060C pre-WGD_novel
YPL125W pre-WGD_novel
YDR374C pre-WGD_novel
YDL177C pre-WGD_duplicate
YCR059C pre-WGD_duplicate
YGL241W pre-WGD_novel
YOR145C pre-WGD_novel
YIL155C pre-WGD_novel
YJL004C pre-WGD_novel
YCR090C pre-WGD_novel
YGL159W pre-WGD_novel
YJL153C pre-WGD_novel
YOR154W pre-WGD_novel
YNL232W pre-WGD_novel
YIL065C pre-WGD_novel
YNL315C pre-WGD_novel
YNL273W pre-WGD_novel
YMR208W pre-WGD_novel
YJL072C pre-WGD_novel
YLL018C-A pre-WGD_novel
YNR043W pre-WGD_novel
YKL205W pre-WGD_novel
YCR063W pre-WGD_novel
YGR274C pre-WGD_novel
YHR170W pre-WGD_novel
YLR007W pre-WGD_novel
YKL025C pre-WGD_novel
YNL227C pre-WGD_novel
YDL116W pre-WGD_novel
YLR412W pre-WGD_novel
YLR361C pre-WGD_duplicate
YOR137C pre-WGD_duplicate
YJR006W pre-WGD_novel
YGL144C WGD_duplicate
YDL109C WGD_duplicate
YDR444W pre-WGD_duplicate
YOR059C pre-WGD_duplicate
YNR007C pre-WGD_novel
YPR098C pre-WGD_novel
YHR072W-A pre-WGD_novel
YBR228W pre-WGD_novel
YKR030W pre-WGD_novel
YHR171W pre-WGD_novel
YNL172W pre-WGD_novel
YCR044C pre-WGD_novel
YFL030W pre-WGD_novel
YKL151C pre-WGD_novel
YGL026C pre-WGD_novel
YDR299W pre-WGD_novel
YDR335W pre-WGD_novel
YIL008W pre-WGD_novel
YPR147C pre-WGD_novel
YHR188C pre-WGD_novel
YLR316C pre-WGD_novel
YGR127W pre-WGD_novel
YDR533C pre-WGD_duplicate
YPL280W post-WGD_duplicate
YOR391C post-WGD_duplicate
YMR322C post-WGD_duplicate
YHR166C pre-WGD_novel
YDR228C pre-WGD_novel
YJL210W pre-WGD_novel
YMR211W pre-WGD_novel
YCL004W pre-WGD_novel
YBL035C pre-WGD_novel
YKL022C pre-WGD_novel
YHR040W pre-WGD_novel
YPL103C pre-WGD_novel
YDR049W pre-WGD_novel
YMR010W pre-WGD_novel
YPR140W pre-WGD_novel
YNL153C pre-WGD_novel
YHR201C pre-WGD_novel
YLR050C pre-WGD_novel
YER093C pre-WGD_novel
YJR034W pre-WGD_novel
YLR270W WGD_duplicate
YOR173W WGD_duplicate
YOR330C pre-WGD_novel
YDR489W pre-WGD_novel
YIL144W pre-WGD_novel
YML094W pre-WGD_novel
YPL207W pre-WGD_novel
YOL102C pre-WGD_novel
YOL097C pre-WGD_novel
YMR008C WGD_duplicate
YMR006C pre-WGD_duplicate
YOL011W WGD_duplicate
YNL012W pre-WGD_duplicate
YPR002W pre-WGD_novel
YHR121W pre-WGD_novel
YOR252W pre-WGD_novel
YML105C pre-WGD_novel
YOL135C pre-WGD_novel
YBR133C pre-WGD_novel
YDR472W pre-WGD_novel
YKL013C pre-WGD_novel
YHR051W pre-WGD_novel
YDR460W pre-WGD_novel
YJL101C pre-WGD_novel
YNL221C pre-WGD_novel
YGL127C pre-WGD_novel
YDL201W pre-WGD_novel
YDR434W pre-WGD_novel
YLR088W pre-WGD_novel
YML095C pre-WGD_novel
YNR020C pre-WGD_novel
YDL153C pre-WGD_novel
YER127W pre-WGD_novel
YER019W pre-WGD_novel
YGR001C pre-WGD_novel
YPR105C pre-WGD_novel
YBR247C pre-WGD_novel
YHR156C pre-WGD_novel
YOR287C pre-WGD_novel
YJL039C pre-WGD_novel
YER082C pre-WGD_novel
YPL146C pre-WGD_novel
YML036W pre-WGD_novel
YBR004C pre-WGD_novel
YBL080C pre-WGD_novel
YLR114C pre-WGD_novel
YFL044C pre-WGD_novel
YER037W WGD_duplicate
YGL224C WGD_duplicate
YBL033C pre-WGD_duplicate
YDR487C pre-WGD_duplicate
YER048W-A pre-WGD_novel
YCR087C-A pre-WGD_novel
YGR183C pre-WGD_novel
YGR036C pre-WGD_novel
YJL140W pre-WGD_novel
YBR279W pre-WGD_novel
YBR140C WGD_duplicate
YOL081W WGD_duplicate
YML008C pre-WGD_novel
YEL044W pre-WGD_novel
YGR216C pre-WGD_novel
YEL062W pre-WGD_novel
YLR097C pre-WGD_novel
YMR201C pre-WGD_novel
YNL308C pre-WGD_novel
YPL094C pre-WGD_novel
YML060W pre-WGD_novel
YBR287W pre-WGD_novel
YBR155W pre-WGD_novel
YKL033W pre-WGD_novel
YGL231C pre-WGD_novel
YJR138W pre-WGD_novel
YER141W pre-WGD_novel
YDR302W pre-WGD_novel
YMR096W pre-WGD_duplicate
YNL333W pre-WGD_duplicate
YFL059W pre-WGD_duplicate
YMR307W pre-WGD_duplicate
YLR343W pre-WGD_duplicate
YMR215W pre-WGD_duplicate
YOL132W pre-WGD_duplicate
YOL030W pre-WGD_duplicate
YGL153W pre-WGD_novel
YGL018C pre-WGD_novel
YER048C pre-WGD_duplicate
YIR004W pre-WGD_duplicate
YBL104C pre-WGD_novel
YDL166C pre-WGD_novel
YHR068W pre-WGD_novel
YMR156C pre-WGD_novel
YLR318W pre-WGD_novel
YDR007W pre-WGD_duplicate
YKL211C pre-WGD_duplicate
YGL221C pre-WGD_novel
YAR008W pre-WGD_novel
YBR251W pre-WGD_novel
YLR167W pre-WGD_novel
YBR105C pre-WGD_duplicate
YGR066C post-WGD_duplicate
YMR274C pre-WGD_novel
YOR125C pre-WGD_novel
YPL225W pre-WGD_novel
YDR511W pre-WGD_novel
YNL316C pre-WGD_novel
YDR032C WGD_duplicate
YBR052C WGD_duplicate
YCR004C pre-WGD_duplicate
YKL154W pre-WGD_novel
YLR271W pre-WGD_novel
YIR042C post-WGD_novel
YNL124W pre-WGD_novel
YNL239W pre-WGD_novel
YMR313C pre-WGD_duplicate
YKR089C WGD_duplicate
YOR081C WGD_duplicate
YML005W pre-WGD_novel
YOL055C pre-WGD_duplicate
YPL258C post-WGD_duplicate
YPR121W post-WGD_duplicate
YLR231C pre-WGD_novel
YLR427W pre-WGD_novel
YIL128W pre-WGD_novel
YDR353W WGD_duplicate
YHR106W WGD_duplicate
YFR047C pre-WGD_novel
YGL183C pre-WGD_novel
YER049W pre-WGD_novel
YMR136W pre-WGD_duplicate
YLR013W post-WGD_duplicate
YDR379C-A pre-WGD_novel
YJL116C WGD_duplicate
YIL123W WGD_duplicate
YNL066W WGD_duplicate
YKR042W WGD_duplicate
YMR244W pre-WGD_duplicate
YOL107W pre-WGD_novel
YGL033W pre-WGD_novel
YOL057W pre-WGD_novel
YER159C pre-WGD_novel
YNL259C pre-WGD_novel
YKR074W pre-WGD_novel
YDR457W pre-WGD_novel
YDR527W pre-WGD_novel
YLR116W pre-WGD_novel
YPL162C pre-WGD_novel
YPL096W pre-WGD_novel
YJL010C pre-WGD_novel
YHR085W pre-WGD_novel
YMR024W pre-WGD_novel
YGR187C pre-WGD_novel
YPR189W pre-WGD_novel
YOR161C pre-WGD_novel
YMR034C pre-WGD_novel
YDR071C pre-WGD_novel
YDR363W-A pre-WGD_novel
YMR114C pre-WGD_novel
YOR079C pre-WGD_novel
YDR325W pre-WGD_novel
YLR181C pre-WGD_novel
YER091C pre-WGD_novel
YKL086W pre-WGD_novel
YER072W pre-WGD_duplicate
YFL004W WGD_duplicate
YPL019C WGD_duplicate
YJL012C pre-WGD_duplicate
YBL015W pre-WGD_novel
YGL156W pre-WGD_novel
YLR300W WGD_duplicate
YDR261C pre-WGD_duplicate
YOR190W WGD_duplicate
YBR056W pre-WGD_duplicate
YIR029W post-WGD_novel
YKL047W pre-WGD_novel
YHR181W pre-WGD_novel
YPR045C pre-WGD_novel
YPR026W pre-WGD_novel
YDR465C pre-WGD_novel
YGL050W pre-WGD_novel
YCR066W pre-WGD_novel
YER142C pre-WGD_novel
YNL035C pre-WGD_novel
YGL122C pre-WGD_novel
YDR323C pre-WGD_novel
YBR246W pre-WGD_novel
YEL070W post-WGD_duplicate
YNR073C post-WGD_duplicate
YDR324C pre-WGD_novel
YDR035W pre-WGD_duplicate
YBR249C pre-WGD_duplicate
YOL095C pre-WGD_duplicate
YJL092W pre-WGD_duplicate
YHR116W pre-WGD_novel
YCL030C pre-WGD_novel
YLR189C pre-WGD_novel
YOL130W pre-WGD_duplicate
YFL050C post-WGD_duplicate
YKL064W pre-WGD_duplicate
YFR024C-A WGD_duplicate
YHR016C WGD_duplicate
YJR016C pre-WGD_novel
YJR073C pre-WGD_novel
YLR218C pre-WGD_novel
YJR025C pre-WGD_novel
YMR202W pre-WGD_novel
YJR137C pre-WGD_novel
YNL197C WGD_duplicate
YDL224C WGD_duplicate
YDL057W pre-WGD_novel
YHR147C pre-WGD_novel
YMR095C pre-WGD_duplicate
YNL334C post-WGD_duplicate
YFL060C pre-WGD_duplicate
YCR071C pre-WGD_novel
YBR213W pre-WGD_duplicate
YKR069W pre-WGD_duplicate
YDR286C pre-WGD_novel
YCR023C pre-WGD_novel
YBR176W pre-WGD_novel
YER134C post-WGD_novel
YOL009C pre-WGD_duplicate
YLL006W pre-WGD_duplicate
YOR049C pre-WGD_duplicate
YGR213C WGD_duplicate
YER185W pre-WGD_duplicate
YLR046C WGD_duplicate
YDR115W pre-WGD_novel
YMR237W WGD_duplicate
YKR027W WGD_duplicate
YOR299W WGD_duplicate
YJL099W WGD_duplicate
YBR248C pre-WGD_novel
YOR165W pre-WGD_novel
YMR244C-A pre-WGD_novel
YCL009C pre-WGD_novel
YNR067C post-WGD_duplicate
YLR144C pre-WGD_duplicate
YPR167C pre-WGD_novel
YPL221W WGD_duplicate
YAL053W WGD_duplicate
YGL139W WGD_duplicate
YOR365C WGD_duplicate
YBR078W WGD_duplicate
YDR055W WGD_duplicate
YCL048W WGD_duplicate
YDR522C WGD_duplicate
YDR127W pre-WGD_novel
YOR026W pre-WGD_novel
YKL028W pre-WGD_novel
YDR158W pre-WGD_novel
YDR398W pre-WGD_novel
YGR225W pre-WGD_novel
YGR070W WGD_duplicate
YLR371W WGD_duplicate
YJL129C WGD_duplicate
YKR050W WGD_duplicate
YPL214C pre-WGD_novel
YGL010W pre-WGD_novel
YBR166C pre-WGD_novel
YJL158C pre-WGD_duplicate
YJL159W WGD_duplicate
YKL164C WGD_duplicate
YKL163W WGD_duplicate
YJL160C WGD_duplicate
YLR157W-E post-WGD_duplicate
YLR157W-D post-WGD_duplicate
YLR159W post-WGD_duplicate
YLR156W post-WGD_duplicate
YLR161W post-WGD_duplicate
YPL092W pre-WGD_novel
YGL258W pre-WGD_duplicate
YOR387C post-WGD_duplicate
YGR097W WGD_duplicate
YIL105C WGD_duplicate
YNL047C WGD_duplicate
YPR115W WGD_duplicate
YPR060C pre-WGD_novel
YBL095W pre-WGD_duplicate
YER182W pre-WGD_duplicate
YBR161W WGD_duplicate
YPL057C WGD_duplicate
YKL046C pre-WGD_duplicate
YMR238W pre-WGD_duplicate
YJR156C post-WGD_duplicate
YNL332W post-WGD_duplicate
YDL244W pre-WGD_duplicate
YFL058W post-WGD_duplicate
YEL036C pre-WGD_duplicate
YPL050C pre-WGD_duplicate
YML115C pre-WGD_duplicate
YPL004C pre-WGD_duplicate
YGR086C pre-WGD_duplicate
YOR390W pre-WGD_duplicate
YPL279C post-WGD_duplicate
YHL016C pre-WGD_novel
YMR188C pre-WGD_novel
YML034W WGD_duplicate
YDR458C WGD_duplicate
YKR097W pre-WGD_novel
YML050W pre-WGD_novel
YML069W pre-WGD_novel
YNR002C WGD_duplicate
YCR010C WGD_duplicate
YDR384C pre-WGD_duplicate
YIL145C pre-WGD_novel
YJL108C pre-WGD_novel
YLR011W post-WGD_novel
YNL212W pre-WGD_novel
YLL056C post-WGD_novel
YOR202W pre-WGD_novel
YOR018W WGD_duplicate
YFR022W WGD_duplicate
YGR068C pre-WGD_duplicate
YKL060C pre-WGD_novel
YHR003C WGD_duplicate
YKL027W WGD_duplicate
YGR282C pre-WGD_duplicate
YMR305C WGD_duplicate
YGL028C pre-WGD_duplicate
YGR279C WGD_duplicate
YER055C pre-WGD_novel
YJL069C pre-WGD_novel
YKL114C pre-WGD_novel
YHR025W pre-WGD_novel
YJR142W pre-WGD_novel
YGR286C pre-WGD_novel
YHR100C pre-WGD_novel
YGR149W pre-WGD_novel
YIR013C post-WGD_novel
YDR515W WGD_duplicate
YCL037C WGD_duplicate
YHR009C pre-WGD_novel
YKL082C pre-WGD_novel
YIL031W pre-WGD_novel
YFR007W pre-WGD_novel
YGL252C pre-WGD_novel
YGR271C-A post-WGD_novel
YBR256C pre-WGD_novel
YGL148W pre-WGD_novel
YDR197W pre-WGD_duplicate
YHR063C pre-WGD_duplicate
YMR283C pre-WGD_novel
YMR220W pre-WGD_novel
YMR049C pre-WGD_novel
YKL034W pre-WGD_novel
YHL008C pre-WGD_novel
YDR251W WGD_duplicate
YPL032C WGD_duplicate
YMR063W pre-WGD_duplicate
YFR012W WGD_duplicate
YOL019W WGD_duplicate
YLR266C WGD_duplicate
YKL222C pre-WGD_duplicate
YOR172W pre-WGD_duplicate
YOR162C WGD_duplicate
YLR455W pre-WGD_novel
YLR154C-H post-WGD_duplicate
YLR157C-C post-WGD_duplicate
YLR159C-A post-WGD_duplicate
YLR156C-A post-WGD_duplicate
YER001W post-WGD_duplicate
YGL257C pre-WGD_duplicate
YIL014W pre-WGD_duplicate
YNR059W pre-WGD_duplicate
YOL155C post-WGD_duplicate
YAR066W post-WGD_duplicate
YHR214W post-WGD_duplicate
YIL169C post-WGD_duplicate
YER060W post-WGD_duplicate
YER060W-A pre-WGD_duplicate
YER056C pre-WGD_duplicate
YGL186C pre-WGD_duplicate
YLR420W pre-WGD_novel
YNR069C post-WGD_duplicate
YMR275C WGD_duplicate
YML111W WGD_duplicate
YNR068C pre-WGD_duplicate
YAL051W WGD_duplicate
YOR363C WGD_duplicate
YCR106W pre-WGD_duplicate
YLL054C post-WGD_duplicate
YGR288W post-WGD_duplicate
YBR297W pre-WGD_duplicate
YFL052W post-WGD_duplicate
YPR196W post-WGD_duplicate
YPR159W WGD_duplicate
YGR143W WGD_duplicate
YHR202W pre-WGD_novel
YAL034C WGD_duplicate
YOR338W WGD_duplicate
YDR346C pre-WGD_duplicate
YDR222W WGD_duplicate
YLR225C WGD_duplicate
YLR324W WGD_duplicate
YGR004W WGD_duplicate
YBR168W pre-WGD_duplicate
YCR021C post-WGD_duplicate
YDR033W WGD_duplicate
YBR054W WGD_duplicate
YBR059C pre-WGD_duplicate
YNL020C WGD_duplicate
YIL095W WGD_duplicate
YGL196W pre-WGD_novel
YKL084W pre-WGD_novel
YHR036W pre-WGD_duplicate
YGL247W pre-WGD_duplicate
YHR194W pre-WGD_duplicate
YOR147W pre-WGD_duplicate
YBR106W pre-WGD_novel
YGL248W pre-WGD_novel
YCR018C post-WGD_novel
YMR062C pre-WGD_novel
YHR044C pre-WGD_duplicate
YHR043C post-WGD_duplicate
YIL053W WGD_duplicate
YER062C WGD_duplicate
YNL192W pre-WGD_duplicate
YBR038W pre-WGD_duplicate
YJL084C WGD_duplicate
YKR021W WGD_duplicate
YLR290C pre-WGD_novel
YCR096C post-WGD_duplicate
YCR039C pre-WGD_duplicate
YCL067C pre-WGD_duplicate
YLR355C pre-WGD_novel
YDL113C pre-WGD_duplicate
YDR425W pre-WGD_duplicate
YBR030W pre-WGD_novel
YOL143C pre-WGD_novel
YGR205W pre-WGD_novel
YGR215W pre-WGD_novel
YLR454W pre-WGD_duplicate
YPR117W pre-WGD_duplicate
YOR238W pre-WGD_novel
YHR056C WGD_duplicate
YDR303C WGD_duplicate
YHR054C post-WGD_duplicate
YGL013C WGD_duplicate
YBL005W WGD_duplicate
YER184C pre-WGD_duplicate
YBR239C pre-WGD_duplicate
YJL103C pre-WGD_duplicate
YPL133C pre-WGD_duplicate
YNL289W pre-WGD_duplicate
YDL127W WGD_duplicate
YDL179W WGD_duplicate
YCR061W pre-WGD_duplicate
YNL237W pre-WGD_duplicate
YBL011W pre-WGD_duplicate
YKR067W pre-WGD_duplicate
YOR043W pre-WGD_novel
YHR150W pre-WGD_duplicate
YDR479C pre-WGD_duplicate
YBR005W WGD_duplicate
YDR003W WGD_duplicate
YGR273C WGD_duplicate
YMR295C WGD_duplicate
YOR389W post-WGD_duplicate
YPL277C post-WGD_duplicate
YPL278C post-WGD_duplicate
YNL019C post-WGD_duplicate
YNL033W post-WGD_duplicate
YPR027C post-WGD_duplicate
YKL187C WGD_duplicate
YLR413W WGD_duplicate
YLR414C pre-WGD_duplicate
YIL014C-A post-WGD_duplicate
YIL102C post-WGD_duplicate
YJR108W post-WGD_duplicate
YER138W-A post-WGD_duplicate
YIL060W post-WGD_duplicate
YOR192C-C post-WGD_duplicate
YAL018C pre-WGD_duplicate
YOL047C pre-WGD_duplicate
YOL048C pre-WGD_duplicate
YNR026C WGD_duplicate
YCR067C WGD_duplicate
YML052W pre-WGD_duplicate
YDL222C WGD_duplicate
YNL194C WGD_duplicate
YJR149W pre-WGD_novel
YPL137C WGD_duplicate
YJL042W pre-WGD_duplicate
YOR227W WGD_duplicate
YOR092W WGD_duplicate
YLR152C pre-WGD_duplicate
YNL095C WGD_duplicate
YMR316W pre-WGD_duplicate
YNL165W pre-WGD_duplicate
YOR385W pre-WGD_duplicate
YOL007C pre-WGD_duplicate
YIL117C WGD_duplicate
YNL058C WGD_duplicate
YNL278W WGD_duplicate
YLR187W WGD_duplicate
YJL016W pre-WGD_duplicate
YNL277W pre-WGD_novel
YML128C pre-WGD_novel
YIR023W pre-WGD_novel
YBR207W pre-WGD_duplicate
YER145C pre-WGD_duplicate
YPL228W WGD_duplicate
YMR180C WGD_duplicate
YKL011C WGD_duplicate
YIR021W WGD_duplicate
YKL004W pre-WGD_duplicate
YDR072C pre-WGD_duplicate
YPR097W pre-WGD_novel
YFL047W pre-WGD_novel
YKR082W pre-WGD_novel
YHR115C WGD_duplicate
YNL116W WGD_duplicate
YMR171C pre-WGD_duplicate
YKL124W pre-WGD_duplicate
YBR162C pre-WGD_duplicate
YJL171C pre-WGD_duplicate
YCL036W WGD_duplicate
YDR514C WGD_duplicate
YDR399W pre-WGD_duplicate
YJR133W pre-WGD_duplicate
YOR322C pre-WGD_novel
YDR034C pre-WGD_duplicate
YDL170W pre-WGD_duplicate
YIR030C post-WGD_novel
YGL164C pre-WGD_novel
YPR172W WGD_duplicate
YLR456W WGD_duplicate
YEL007W pre-WGD_duplicate
YHR177W post-WGD_duplicate
YJR075W pre-WGD_duplicate
YGL038C pre-WGD_duplicate
YPR149W WGD_duplicate
YGR131W WGD_duplicate
YLR182W pre-WGD_novel
YIL041W pre-WGD_duplicate
YPR148C pre-WGD_duplicate
YDL183C pre-WGD_novel
YDR415C pre-WGD_novel
YER058W pre-WGD_novel
YGR144W pre-WGD_novel
YER002W pre-WGD_novel
YOR213C pre-WGD_duplicate
YPL129W pre-WGD_duplicate
YDL059C pre-WGD_novel
YDR266C pre-WGD_novel
YIL020C pre-WGD_novel
YOR311C pre-WGD_novel
YKR029C WGD_duplicate
YJL105W WGD_duplicate
YPR157W WGD_duplicate
YGR141W WGD_duplicate
YLL057C pre-WGD_novel
YNR057C pre-WGD_novel
YIR032C post-WGD_novel
YDL181W WGD_duplicate
YDL130W-A WGD_duplicate
YKL069W pre-WGD_novel
YMR265C pre-WGD_novel
YCL050C WGD_duplicate
YDR530C WGD_duplicate
YJR144W pre-WGD_novel
YGR157W pre-WGD_novel
YOR305W pre-WGD_novel
YPL030W pre-WGD_novel
YMR302C pre-WGD_novel
YMR123W pre-WGD_novel
YLL023C pre-WGD_duplicate
YLR064W pre-WGD_duplicate
YDR161W pre-WGD_novel
YPR200C pre-WGD_duplicate
YGR203W pre-WGD_duplicate
YOR131C pre-WGD_novel
YJR091C WGD_duplicate
YPR042C WGD_duplicate
YDL215C pre-WGD_novel
YMR262W pre-WGD_novel
YKL006C-A pre-WGD_novel
YLR286C pre-WGD_novel
YCR015C pre-WGD_novel
YDR090C post-WGD_novel
YHR198C post-WGD_duplicate
YHR199C pre-WGD_duplicate
YIL115C pre-WGD_duplicate
YDR192C pre-WGD_duplicate
YPL139C WGD_duplicate
YOR230W post-WGD_duplicate
YOR229W WGD_duplicate
YLR138W pre-WGD_novel
YGR162W WGD_duplicate
YGL049C WGD_duplicate
YKL137W pre-WGD_novel
YMR177W WGD_duplicate
YPL224C WGD_duplicate
YDR354W pre-WGD_novel
YLR411W pre-WGD_novel
YOR141C pre-WGD_novel
YGR119C pre-WGD_novel
YCR102C post-WGD_duplicate
YLR460C post-WGD_duplicate
YNL134C pre-WGD_duplicate
YMR196W pre-WGD_novel
YDR058C pre-WGD_novel
YNL010W pre-WGD_novel
YBR141C pre-WGD_novel
YIL108W pre-WGD_novel
YKL182W pre-WGD_novel
YOR223W pre-WGD_novel
YHR154W pre-WGD_novel
YOR052C pre-WGD_novel
YOR075W pre-WGD_novel
YCL047C pre-WGD_novel
YLR287C pre-WGD_novel
YER026C pre-WGD_novel
YAL010C pre-WGD_novel
YIL157C pre-WGD_novel
YGL021W WGD_duplicate
YBL009W WGD_duplicate
YBR137W pre-WGD_novel
YLR283W pre-WGD_novel
YCL005W-A pre-WGD_novel
YJR062C pre-WGD_novel
YIR005W pre-WGD_novel
YGR193C pre-WGD_novel
YPR193C pre-WGD_duplicate
YEL066W pre-WGD_duplicate
YBL028C pre-WGD_novel
YCL010C pre-WGD_novel
YPL260W pre-WGD_novel
YLR080W WGD_duplicate
YFL048C WGD_duplicate
YDL105W pre-WGD_novel
YJR111C pre-WGD_novel
YIL156W-B pre-WGD_novel
YMR100W pre-WGD_novel
YGR229C pre-WGD_novel
YNR039C pre-WGD_novel
YPR143W pre-WGD_novel
YOR118W pre-WGD_novel
YMR071C pre-WGD_novel
YPL128C pre-WGD_novel
YMR090W post-WGD_novel
YDR100W pre-WGD_novel
YNL011C pre-WGD_novel
YCR019W pre-WGD_novel
YDR175C pre-WGD_novel
YNL155W pre-WGD_novel
YGR212W pre-WGD_novel
YDL202W pre-WGD_novel
YGR268C pre-WGD_novel
YDR165W pre-WGD_novel
YDR367W pre-WGD_novel
YIL090W pre-WGD_novel
YLL046C WGD_duplicate
YHL034C WGD_duplicate
YPL231W pre-WGD_novel
YCL012C pre-WGD_novel
YCR046C pre-WGD_novel
YJL123C pre-WGD_novel
YGR017W pre-WGD_novel
YOR249C pre-WGD_novel
YDR462W pre-WGD_novel
YNL213C pre-WGD_novel
YJL087C pre-WGD_novel
YAL043C pre-WGD_novel
YOR211C pre-WGD_novel
YOR353C pre-WGD_novel
YPL078C pre-WGD_novel
YHR133C WGD_duplicate
YNL156C WGD_duplicate
YPL159C pre-WGD_duplicate
YPR151C pre-WGD_duplicate
YPL112C WGD_duplicate
YOR193W WGD_duplicate
YCR024C-A WGD_duplicate
YEL017C-A WGD_duplicate
YML047C WGD_duplicate
YJR054W WGD_duplicate
YBR238C WGD_duplicate
YGL107C WGD_duplicate
YKL121W WGD_duplicate
YMR102C WGD_duplicate
YCL066W pre-WGD_duplicate
YCR040W pre-WGD_duplicate
YHR055C post-WGD_duplicate
YHR053C post-WGD_duplicate
YDR277C WGD_duplicate
YOR047C WGD_duplicate
YMR053C WGD_duplicate
YKL072W WGD_duplicate
YGR008C WGD_duplicate
YLR327C WGD_duplicate
YGL162W WGD_duplicate
YPR009W WGD_duplicate
YGR221C WGD_duplicate
YHR149C WGD_duplicate
YLR373C WGD_duplicate
YGR071C WGD_duplicate
YLR196W pre-WGD_novel
YAL067W-A post-WGD_duplicate
YNR075C-A post-WGD_duplicate
YCL034W pre-WGD_novel
YNR006W pre-WGD_novel
YHR103W WGD_duplicate
YDR351W WGD_duplicate
YCR038C pre-WGD_duplicate
YCL068C post-WGD_duplicate
YGR049W WGD_duplicate
YLR356W WGD_duplicate
YDR077W WGD_duplicate
YER150W WGD_duplicate
YKR100C WGD_duplicate
YIL158W WGD_duplicate
YGR197C WGD_duplicate
YJR015W WGD_duplicate
YOR247W WGD_duplicate
YPL163C WGD_duplicate
YPR030W WGD_duplicate
YBL101C WGD_duplicate
YDR206W WGD_duplicate
YLR233C WGD_duplicate
YOL017W WGD_duplicate
YFR013W WGD_duplicate
YLR307W post-WGD_duplicate
YLR308W pre-WGD_duplicate
YKR023W pre-WGD_novel
YNL257C WGD_duplicate
YHR155W WGD_duplicate
YMR198W WGD_duplicate
YPL253C WGD_duplicate
YDR482C pre-WGD_novel
YJL163C pre-WGD_novel
YOR124C pre-WGD_novel
YDR475C WGD_duplicate
YOR019W WGD_duplicate
YDL049C pre-WGD_duplicate
YJL174W pre-WGD_duplicate
YDR461W post-WGD_duplicate
YNL145W pre-WGD_duplicate
YPL187W WGD_duplicate
YGL089C WGD_duplicate
YKL201C WGD_duplicate
YJR061W WGD_duplicate
YJL186W pre-WGD_duplicate
YBR015C pre-WGD_duplicate
YOL165C post-WGD_duplicate
YFL057C post-WGD_duplicate
YCL026C-A pre-WGD_duplicate
YCL026C-B post-WGD_duplicate
YHR061C WGD_duplicate
YDR309C WGD_duplicate
YOR371C WGD_duplicate
YAL056W WGD_duplicate
YPL183C pre-WGD_novel
YDR528W WGD_duplicate
YCL051W WGD_duplicate
YFL061W post-WGD_duplicate
YNL335W post-WGD_duplicate
YFR039C WGD_duplicate
YGL228W WGD_duplicate
YGR169C-A WGD_duplicate
YJR005C-A WGD_duplicate
YNL217W pre-WGD_novel
YHR131C WGD_duplicate
YNL144C WGD_duplicate
YIL151C WGD_duplicate
YKR096W WGD_duplicate
YIL029C post-WGD_duplicate
YPR071W post-WGD_duplicate
YER064C WGD_duplicate
YIL056W WGD_duplicate
YKR088C pre-WGD_novel
YDL074C pre-WGD_novel
YER067W WGD_duplicate
YIL057C WGD_duplicate
YNL079C WGD_duplicate
YIL138C WGD_duplicate
YDR141C pre-WGD_novel
YLR466C-B post-WGD_duplicate
YLL066W-B post-WGD_duplicate
YMR181C WGD_duplicate
YPL229W WGD_duplicate
YGR125W pre-WGD_novel
YMR206W WGD_duplicate
YNR014W WGD_duplicate
YNL018C post-WGD_duplicate
YNL034W post-WGD_duplicate
YOL013W-A post-WGD_duplicate
YOR072W-B post-WGD_duplicate
YIL089W post-WGD_duplicate
YLR036C post-WGD_duplicate
YJR030C WGD_duplicate
YJL181W WGD_duplicate
YJL037W post-WGD_duplicate
YJL038C post-WGD_duplicate
YKR075C WGD_duplicate
YOR062C WGD_duplicate
YKL050C WGD_duplicate
YMR031C WGD_duplicate
YKL133C WGD_duplicate
YMR115W WGD_duplicate
YLR031W WGD_duplicate
YMR124W WGD_duplicate
YBR216C WGD_duplicate
YGL060W WGD_duplicate
YOL138C pre-WGD_novel
YAL037W WGD_duplicate
YOR342C WGD_duplicate
YAR064W post-WGD_duplicate
YHR213W-B post-WGD_duplicate
YIR018W WGD_duplicate
YOL028C WGD_duplicate
YBL059W WGD_duplicate
YER093C-A WGD_duplicate
YBR016W WGD_duplicate
YDL012C WGD_duplicate
YDR391C post-WGD_duplicate
YOR012W pre-WGD_duplicate
YDR470C pre-WGD_novel
YER187W post-WGD_duplicate
YGL262W post-WGD_duplicate
YER188C-A post-WGD_duplicate
YOL166W-A post-WGD_duplicate
YMR247C pre-WGD_novel
YER190C-B post-WGD_duplicate
YFL068W post-WGD_duplicate
YDR131C pre-WGD_duplicate
YJL149W pre-WGD_duplicate
YDR534C post-WGD_duplicate
YOR383C post-WGD_duplicate
YDR132C WGD_duplicate
YLR108C WGD_duplicate
YDL211C WGD_duplicate
YNL176C WGD_duplicate
YDL218W pre-WGD_duplicate
YNR061C post-WGD_duplicate
YNL152W pre-WGD_novel
YHR087W pre-WGD_novel
YKL138C pre-WGD_novel
YDR096W WGD_duplicate
YER169W WGD_duplicate
YDR308C pre-WGD_novel
YOR198C pre-WGD_novel
YGL133W WGD_duplicate
YPL216W WGD_duplicate
YML002W pre-WGD_duplicate
YML003W pre-WGD_duplicate
YMR119W WGD_duplicate
YNL008C WGD_duplicate
YGR263C pre-WGD_novel
YDR027C pre-WGD_novel
YML030W pre-WGD_novel
YGL209W WGD_duplicate
YER028C WGD_duplicate
YLR131C WGD_duplicate
YDR146C WGD_duplicate
YGR165W pre-WGD_novel
YLR250W pre-WGD_novel
YPL254W pre-WGD_novel
YMR091C pre-WGD_novel
YDR505C WGD_duplicate
YLR177W WGD_duplicate
YBR033W post-WGD_duplicate
YKL038W pre-WGD_duplicate
YDR085C WGD_duplicate
YER158C WGD_duplicate
YGL071W WGD_duplicate
YPL202C WGD_duplicate
YOR377W pre-WGD_duplicate
YGR177C pre-WGD_duplicate
YBR186W pre-WGD_novel
YDR407C pre-WGD_novel
YDR348C WGD_duplicate
YHR097C WGD_duplicate
YDR501W WGD_duplicate
YLR183C WGD_duplicate
YGR142W WGD_duplicate
YPR158W WGD_duplicate
YIL079C WGD_duplicate
YDL175C WGD_duplicate
YLR353W WGD_duplicate
YGR041W WGD_duplicate
YJR085C pre-WGD_novel
YOL082W pre-WGD_duplicate
YOL083W post-WGD_duplicate
YBR270C WGD_duplicate
YJL058C WGD_duplicate
YGR230W WGD_duplicate
YHR152W WGD_duplicate
YGL197W WGD_duplicate
YER132C WGD_duplicate
YER139C WGD_duplicate
YDR066C WGD_duplicate
YDL167C pre-WGD_novel
YLR238W WGD_duplicate
YDR200C WGD_duplicate
YER054C WGD_duplicate
YIL045W WGD_duplicate
YMR158W pre-WGD_novel
YBR172C WGD_duplicate
YPL105C WGD_duplicate
YJL071W pre-WGD_novel
YER068W pre-WGD_novel
YIL001W pre-WGD_novel
YMR199W WGD_duplicate
YPL256C WGD_duplicate
YMR153W WGD_duplicate
YDL088C WGD_duplicate
YJR060W pre-WGD_novel
YLL021W WGD_duplicate
YLR313C WGD_duplicate
YER088C WGD_duplicate
YBL054W WGD_duplicate
YGL166W WGD_duplicate
YPR008W WGD_duplicate
YLR228C WGD_duplicate
YDR213W WGD_duplicate
YHR132W-A WGD_duplicate
YNL157W WGD_duplicate
YHR067W pre-WGD_novel
YDR315C pre-WGD_novel
YFR025C pre-WGD_novel
YFL014W pre-WGD_novel
YGR147C pre-WGD_novel
YBR193C pre-WGD_novel
YDR412W pre-WGD_novel
YGL085W pre-WGD_novel
YNL085W pre-WGD_novel
YOR155C pre-WGD_novel
YIL087C pre-WGD_novel
YFL026W pre-WGD_novel
YKL178C pre-WGD_novel
YOR174W pre-WGD_novel
YDR041W pre-WGD_novel
YDR347W pre-WGD_duplicate
YJR101W pre-WGD_duplicate
YML103C pre-WGD_novel
YMR289W pre-WGD_novel
YML055W pre-WGD_novel
YHR119W pre-WGD_novel
YJL168C pre-WGD_novel
YOR127W WGD_duplicate
YDR379W WGD_duplicate
YJR112W pre-WGD_novel
YBL086C pre-WGD_novel
YBR153W pre-WGD_novel
YDR409W WGD_duplicate
YOR156C WGD_duplicate
YOR178C WGD_duplicate
YLR273C WGD_duplicate
YPL083C pre-WGD_novel
YKR065C pre-WGD_novel
YOL026C pre-WGD_novel
YGL134W WGD_duplicate
YPL219W WGD_duplicate
YDR079C-A pre-WGD_novel
YML117W pre-WGD_duplicate
YPL184C pre-WGD_duplicate
YLR281C pre-WGD_novel
YLR203C pre-WGD_novel
YMR228W pre-WGD_novel
YNL206C pre-WGD_novel
YNL080C pre-WGD_novel
YOR110W WGD_duplicate
YNL108C WGD_duplicate
YNL115C pre-WGD_novel
YLR423C pre-WGD_novel
YLR337C pre-WGD_novel
YGL066W pre-WGD_novel
YML127W pre-WGD_novel
YJL204C pre-WGD_novel
YER046W pre-WGD_novel
YKL089W pre-WGD_novel
YJL049W pre-WGD_novel
YDL117W pre-WGD_novel
YDL076C pre-WGD_novel
YPR155C pre-WGD_novel
YKL014C pre-WGD_novel
YGL140C pre-WGD_novel
YIR011C pre-WGD_novel
YGL110C pre-WGD_novel
YDL067C pre-WGD_novel
YJL003W pre-WGD_novel
YGL029W pre-WGD_novel
YDR016C pre-WGD_novel
YGR174C pre-WGD_novel
YDR377W pre-WGD_novel
YML081C-A pre-WGD_novel
YLR393W pre-WGD_novel
YCL038C pre-WGD_novel
YCR068W pre-WGD_novel
YIL099W pre-WGD_novel
YNR018W pre-WGD_novel
YCL052C pre-WGD_novel
YNL137C pre-WGD_novel
YNL291C pre-WGD_novel
YHR187W pre-WGD_novel
YDR320C-A pre-WGD_novel
YGR186W pre-WGD_novel
YMR140W pre-WGD_novel
YNL251C pre-WGD_novel
YJR033C pre-WGD_novel
YBR179C pre-WGD_novel
YFL025C pre-WGD_novel
YMR212C pre-WGD_novel
YGR009C pre-WGD_duplicate
YMR017W post-WGD_duplicate
YDR316W pre-WGD_novel
YBR081C pre-WGD_novel
YHR059W pre-WGD_novel
YNR063W pre-WGD_novel
YDL065C pre-WGD_novel
YLR319C pre-WGD_novel
YDL209C pre-WGD_novel
YDR237W pre-WGD_novel
YMR319C pre-WGD_novel
YGL131C pre-WGD_novel
YDR337W pre-WGD_novel
YDR393W pre-WGD_novel
YLR375W WGD_duplicate
YDL048C WGD_duplicate
YNL052W WGD_duplicate
YIL111W WGD_duplicate
YKL051W pre-WGD_novel
YOL067C pre-WGD_novel
YMR005W pre-WGD_novel
YOL164W post-WGD_novel
YDL212W pre-WGD_novel
YMR117C pre-WGD_novel
YAL009W pre-WGD_novel
YMR200W pre-WGD_novel
YKL003C pre-WGD_novel
YLL002W pre-WGD_novel
YBL090W pre-WGD_novel
YIL150C pre-WGD_novel
YBR171W pre-WGD_novel
YAL001C pre-WGD_novel
YKR016W pre-WGD_novel
YDR362C pre-WGD_novel
YER050C pre-WGD_novel
YNL306W pre-WGD_novel
YIL093C pre-WGD_novel
YHR134W pre-WGD_novel
YOL129W pre-WGD_novel
YDR068W pre-WGD_novel
YNL070W pre-WGD_novel
YJL054W pre-WGD_novel
YNL131W pre-WGD_novel
YNL177C pre-WGD_novel
YDR538W pre-WGD_novel
YDR539W pre-WGD_novel
YHR071W pre-WGD_novel
YNL279W pre-WGD_novel
YBL018C pre-WGD_novel
YJL127C pre-WGD_novel
YOR301W pre-WGD_novel
YCR028C-A pre-WGD_novel
YGR076C pre-WGD_novel
YGL181W pre-WGD_novel
YFR033C pre-WGD_novel
YDR463W WGD_duplicate
YHR006W WGD_duplicate
YMR129W pre-WGD_novel
YOR308C pre-WGD_novel
YBR280C pre-WGD_novel
YDR306C pre-WGD_novel
YCR101C post-WGD_duplicate
YNR066C post-WGD_duplicate
YMR286W pre-WGD_novel
YMR225C pre-WGD_novel
YCR003W pre-WGD_novel
YAL002W pre-WGD_novel
YAL008W pre-WGD_novel
YAL011W pre-WGD_novel
YAL013W pre-WGD_novel
YAL014C pre-WGD_novel
YAL024C pre-WGD_novel
YAL027W pre-WGD_novel
YAL031C pre-WGD_novel
YAL034W-A pre-WGD_novel
YAL040C pre-WGD_novel
YAL041W pre-WGD_novel
YAL047C pre-WGD_novel
YAL048C pre-WGD_novel
YAL055W pre-WGD_novel
YAL059W pre-WGD_novel
YAL064W post-WGD_novel
YAR002W pre-WGD_novel
YAR003W pre-WGD_novel
YAR014C pre-WGD_novel
YAR029W post-WGD_novel
YAR068W post-WGD_novel
YBL001C pre-WGD_novel
YBL006C pre-WGD_novel
YBL007C pre-WGD_novel
YBL010C pre-WGD_novel
YBL014C pre-WGD_novel
YBL025W pre-WGD_novel
YBL029W pre-WGD_novel
YBL031W pre-WGD_novel
YBL034C pre-WGD_novel
YBL044W post-WGD_novel
YBL046W pre-WGD_novel
YBL051C pre-WGD_novel
YBL052C pre-WGD_novel
YBL060W pre-WGD_novel
YBL066C pre-WGD_novel
YBL081W pre-WGD_novel
YBL088C pre-WGD_novel
YBL093C pre-WGD_novel
YBL103C pre-WGD_novel
YBL107C pre-WGD_novel
YBR007C pre-WGD_novel
YBR013C post-WGD_novel
YBR022W pre-WGD_novel
YBR023C pre-WGD_novel
YBR036C pre-WGD_novel
YBR040W pre-WGD_novel
YBR045C pre-WGD_novel
YBR047W pre-WGD_novel
YBR057C pre-WGD_novel
YBR062C pre-WGD_novel
YBR063C post-WGD_novel
YBR065C pre-WGD_novel
YBR071W pre-WGD_novel
YBR074W pre-WGD_novel
YBR076W pre-WGD_novel
YBR077C pre-WGD_novel
YBR083W pre-WGD_novel
YBR086C pre-WGD_novel
YBR090C post-WGD_novel
YBR095C pre-WGD_novel
YBR096W pre-WGD_novel
YBR097W pre-WGD_novel
YBR098W pre-WGD_novel
YBR102C pre-WGD_novel
YBR107C pre-WGD_novel
YBR108W pre-WGD_novel
YBR112C pre-WGD_novel
YBR119W pre-WGD_novel
YBR120C pre-WGD_novel
YBR122C pre-WGD_novel
YBR123C pre-WGD_novel
YBR128C pre-WGD_novel
YBR129C pre-WGD_novel
YBR130C pre-WGD_novel
YBR131W pre-WGD_novel
YBR138C pre-WGD_novel
YBR151W pre-WGD_novel
YBR152W pre-WGD_novel
YBR156C pre-WGD_novel
YBR157C pre-WGD_novel
YBR158W pre-WGD_novel
YBR163W pre-WGD_novel
YBR165W pre-WGD_novel
YBR167C pre-WGD_novel
YBR184W post-WGD_novel
YBR185C pre-WGD_novel
YBR188C pre-WGD_novel
YBR194W pre-WGD_novel
YBR200W pre-WGD_novel
YBR203W pre-WGD_novel
YBR204C pre-WGD_novel
YBR208C pre-WGD_novel
YBR211C pre-WGD_novel
YBR215W pre-WGD_novel
YBR225W pre-WGD_novel
YBR230C pre-WGD_novel
YBR231C pre-WGD_novel
YBR240C pre-WGD_novel
YBR250W pre-WGD_novel
YBR253W pre-WGD_novel
YBR255W pre-WGD_novel
YBR258C pre-WGD_novel
YBR259W pre-WGD_novel
YBR262C pre-WGD_novel
YBR265W pre-WGD_novel
YBR268W pre-WGD_novel
YBR269C pre-WGD_novel
YBR271W pre-WGD_novel
YBR272C pre-WGD_novel
YBR275C pre-WGD_novel
YBR276C pre-WGD_novel
YBR282W pre-WGD_novel
YBR285W pre-WGD_novel
YBR286W pre-WGD_novel
YBR290W pre-WGD_novel
YCL002C pre-WGD_novel
YCL005W pre-WGD_novel
YCL014W pre-WGD_novel
YCL027W pre-WGD_novel
YCL028W pre-WGD_novel
YCL029C pre-WGD_novel
YCL032W pre-WGD_novel
YCL039W pre-WGD_novel
YCL042W post-WGD_novel
YCL044C pre-WGD_novel
YCL049C post-WGD_novel
YCL056C pre-WGD_novel
YCL061C pre-WGD_novel
YCL063W pre-WGD_novel
YCR016W pre-WGD_novel
YCR020C pre-WGD_novel
YCR020C-A pre-WGD_novel
YCR030C pre-WGD_novel
YCR032W pre-WGD_novel
YCR033W pre-WGD_novel
YCR035C pre-WGD_novel
YCR043C pre-WGD_novel
YCR050C post-WGD_novel
YCR051W pre-WGD_novel
YCR054C pre-WGD_novel
YCR065W pre-WGD_novel
YCR076C pre-WGD_novel
YCR077C pre-WGD_novel
YCR081W pre-WGD_novel
YCR082W pre-WGD_novel
YCR086W pre-WGD_novel
YCR088W pre-WGD_novel
YCR097W post-WGD_novel
YEL001C pre-WGD_novel
YEL005C pre-WGD_novel
YEL009C pre-WGD_novel
YEL015W pre-WGD_novel
YEL017W pre-WGD_novel
YEL018W pre-WGD_novel
YEL019C pre-WGD_novel
YEL023C pre-WGD_novel
YEL025C pre-WGD_novel
YEL035C post-WGD_novel
YEL040W pre-WGD_novel
YEL043W pre-WGD_novel
YEL048C pre-WGD_novel
YEL055C pre-WGD_novel
YEL056W pre-WGD_novel
YEL057C post-WGD_novel
YEL067C post-WGD_novel
YEL072W pre-WGD_novel
YEL073C post-WGD_novel
YER008C pre-WGD_novel
YER010C pre-WGD_novel
YER018C pre-WGD_novel
YER022W pre-WGD_novel
YER030W pre-WGD_novel
YER032W pre-WGD_novel
YER033C pre-WGD_novel
YER034W pre-WGD_novel
YER038C pre-WGD_novel
YER040W pre-WGD_novel
YER041W pre-WGD_novel
YER063W pre-WGD_novel
YER066W post-WGD_novel
YER071C pre-WGD_novel
YER076C post-WGD_novel
YER077C pre-WGD_novel
YER079W pre-WGD_novel
YER080W pre-WGD_novel
YER083C pre-WGD_novel
YER085C post-WGD_novel
YER092W pre-WGD_novel
YER104W pre-WGD_novel
YER106W pre-WGD_novel
YER109C pre-WGD_novel
YER111C pre-WGD_novel
YER112W pre-WGD_novel
YER115C pre-WGD_novel
YER116C pre-WGD_novel
YER118C pre-WGD_novel
YER121W post-WGD_novel
YER124C pre-WGD_novel
YER128W pre-WGD_novel
YER130C pre-WGD_novel
YER137C pre-WGD_novel
YER147C pre-WGD_novel
YER149C pre-WGD_novel
YER153C pre-WGD_novel
YER155C pre-WGD_novel
YER161C pre-WGD_novel
YER167W pre-WGD_novel
YER173W pre-WGD_novel
YER176W pre-WGD_novel
YER180C pre-WGD_novel
YER186C post-WGD_novel
YHL006C pre-WGD_novel
YHL018W pre-WGD_novel
YHL020C pre-WGD_novel
YHL023C pre-WGD_novel
YHL024W pre-WGD_novel
YHL025W pre-WGD_novel
YHL026C pre-WGD_novel
YHL027W pre-WGD_novel
YHL028W pre-WGD_novel
YHL029C pre-WGD_novel
YHL038C pre-WGD_novel
YHL039W pre-WGD_novel
YHR007C pre-WGD_novel
YHR014W pre-WGD_novel
YHR017W pre-WGD_novel
YHR022C pre-WGD_novel
YHR034C pre-WGD_novel
YHR038W pre-WGD_novel
YHR041C pre-WGD_novel
YHR045W pre-WGD_novel
YHR052W pre-WGD_novel
YHR060W pre-WGD_novel
YHR078W pre-WGD_novel
YHR081W pre-WGD_novel
YHR082C pre-WGD_novel
YHR083W pre-WGD_novel
YHR084W pre-WGD_novel
YHR101C pre-WGD_novel
YHR105W pre-WGD_novel
YHR109W pre-WGD_novel
YHR118C pre-WGD_novel
YHR124W pre-WGD_novel
YHR126C pre-WGD_novel
YHR127W pre-WGD_novel
YHR136C pre-WGD_novel
YHR138C pre-WGD_novel
YHR140W pre-WGD_novel
YHR142W pre-WGD_novel
YHR143W pre-WGD_novel
YHR151C pre-WGD_novel
YHR153C pre-WGD_novel
YHR157W pre-WGD_novel
YHR159W pre-WGD_novel
YHR167W pre-WGD_novel
YHR172W pre-WGD_novel
YHR178W pre-WGD_novel
YHR182W pre-WGD_novel
YHR184W pre-WGD_novel
YHR185C pre-WGD_novel
YHR191C pre-WGD_novel
YHR192W pre-WGD_novel
YHR195W pre-WGD_novel
YHR196W pre-WGD_novel
YHR197W pre-WGD_novel
YHR207C pre-WGD_novel
YIL005W pre-WGD_novel
YIL016W pre-WGD_novel
YIL017C pre-WGD_novel
YIL019W pre-WGD_novel
YIL024C pre-WGD_novel
YIL026C pre-WGD_novel
YIL027C pre-WGD_novel
YIL030C pre-WGD_novel
YIL037C pre-WGD_novel
YIL038C pre-WGD_novel
YIL040W pre-WGD_novel
YIL044C pre-WGD_novel
YIL055C pre-WGD_novel
YIL061C pre-WGD_novel
YIL067C pre-WGD_novel
YIL071C pre-WGD_novel
YIL073C pre-WGD_novel
YIL076W pre-WGD_novel
YIL077C pre-WGD_novel
YIL084C pre-WGD_novel
YIL092W post-WGD_novel
YIL098C pre-WGD_novel
YIL101C pre-WGD_novel
YIL116W pre-WGD_novel
YIL119C pre-WGD_novel
YIL122W pre-WGD_novel
YIL127C pre-WGD_novel
YIL132C pre-WGD_novel
YIL136W pre-WGD_novel
YIL139C pre-WGD_novel
YIL140W pre-WGD_novel
YIL146C pre-WGD_novel
YIL147C pre-WGD_novel
YIL152W pre-WGD_novel
YIL154C pre-WGD_novel
YIL159W pre-WGD_novel
YIL161W pre-WGD_novel
YIL164C pre-WGD_novel
YIL165C pre-WGD_novel
YIR001C pre-WGD_novel
YIR002C pre-WGD_novel
YIR003W pre-WGD_novel
YIR006C pre-WGD_novel
YIR007W pre-WGD_novel
YIR010W pre-WGD_novel
YIR012W pre-WGD_novel
YIR014W pre-WGD_novel
YIR015W pre-WGD_novel
YIR017C pre-WGD_novel
YIR019C post-WGD_novel
YIR024C pre-WGD_novel
YIR025W pre-WGD_novel
YIR038C pre-WGD_novel
YKL005C pre-WGD_novel
YKL015W pre-WGD_novel
YKL018W pre-WGD_novel
YKL021C pre-WGD_novel
YKL023W pre-WGD_novel
YKL037W post-WGD_novel
YKL042W pre-WGD_novel
YKL048C pre-WGD_novel
YKL052C pre-WGD_novel
YKL054C pre-WGD_novel
YKL055C pre-WGD_novel
YKL057C pre-WGD_novel
YKL061W pre-WGD_novel
YKL063C pre-WGD_novel
YKL070W post-WGD_novel
YKL071W post-WGD_novel
YKL074C pre-WGD_novel
YKL075C pre-WGD_novel
YKL077W pre-WGD_novel
YKL090W pre-WGD_novel
YKL092C pre-WGD_novel
YKL096W pre-WGD_novel
YKL098W pre-WGD_novel
YKL107W post-WGD_novel
YKL108W pre-WGD_novel
YKL109W pre-WGD_novel
YKL112W pre-WGD_novel
YKL116C pre-WGD_novel
YKL119C pre-WGD_novel
YKL122C pre-WGD_novel
YKL128C pre-WGD_novel
YKL130C pre-WGD_novel
YKL142W pre-WGD_novel
YKL143W pre-WGD_novel
YKL159C pre-WGD_novel
YKL162C pre-WGD_novel
YKL167C pre-WGD_novel
YKL171W pre-WGD_novel
YKL175W pre-WGD_novel
YKL176C pre-WGD_novel
YKL183W pre-WGD_novel
YKL185W pre-WGD_novel
YKL186C pre-WGD_novel
YKL204W pre-WGD_novel
YKL206C pre-WGD_novel
YKL208W pre-WGD_novel
YKL214C pre-WGD_novel
YKL217W pre-WGD_novel
YKR004C pre-WGD_novel
YKR005C pre-WGD_novel
YKR006C pre-WGD_novel
YKR007W pre-WGD_novel
YKR008W pre-WGD_novel
YKR011C pre-WGD_novel
YKR015C post-WGD_novel
YKR020W pre-WGD_novel
YKR022C pre-WGD_novel
YKR037C pre-WGD_novel
YKR041W pre-WGD_novel
YKR043C pre-WGD_novel
YKR044W pre-WGD_novel
YKR045C pre-WGD_novel
YKR046C pre-WGD_novel
YKR049C pre-WGD_novel
YKR063C pre-WGD_novel
YKR064W pre-WGD_novel
YKR066C pre-WGD_novel
YKR071C pre-WGD_novel
YKR083C pre-WGD_novel
YKR085C pre-WGD_novel
YKR090W pre-WGD_novel
YKR092C pre-WGD_novel
YKR099W pre-WGD_novel
YKR101W pre-WGD_novel
YKR102W post-WGD_novel
YFL067W post-WGD_novel
YFL049W pre-WGD_novel
YFL031W pre-WGD_novel
YFL029C pre-WGD_novel
YFL024C pre-WGD_novel
YFL023W pre-WGD_novel
YFL021W pre-WGD_novel
YFL013C pre-WGD_novel
YFL012W post-WGD_novel
YFL010C pre-WGD_novel
YFR001W pre-WGD_novel
YFR003C pre-WGD_novel
YFR005C pre-WGD_novel
YFR008W pre-WGD_novel
YFR011C pre-WGD_novel
YFR016C pre-WGD_novel
YFR026C post-WGD_novel
YFR029W pre-WGD_novel
YFR032C pre-WGD_novel
YFR034C pre-WGD_novel
YFR035C post-WGD_novel
YFR036W pre-WGD_novel
YFR041C pre-WGD_novel
YFR042W pre-WGD_novel
YFR043C pre-WGD_novel
YFR046C pre-WGD_novel
YFR049W pre-WGD_novel
YER044C-A pre-WGD_novel
YFL010W-A post-WGD_novel
YKL096W-A pre-WGD_novel
YHR079C-A pre-WGD_novel
YCR079W pre-WGD_novel
YAL064W-B post-WGD_novel
YBR162W-A pre-WGD_novel
YDL002C pre-WGD_novel
YDL003W pre-WGD_novel
YDL005C pre-WGD_novel
YDL013W pre-WGD_novel
YDL017W pre-WGD_novel
YDL018C pre-WGD_novel
YDL020C pre-WGD_novel
YDL027C pre-WGD_novel
YDL035C pre-WGD_novel
YDL037C post-WGD_novel
YDL039C pre-WGD_novel
YDL044C pre-WGD_novel
YDL053C pre-WGD_novel
YDL054C pre-WGD_novel
YDL056W pre-WGD_novel
YDL058W pre-WGD_novel
YDL063C pre-WGD_novel
YDL069C pre-WGD_novel
YDL073W pre-WGD_novel
YDL077C pre-WGD_novel
YDL086W pre-WGD_novel
YDL089W pre-WGD_novel
YDL092W pre-WGD_novel
YDL099W pre-WGD_novel
YDL106C pre-WGD_novel
YDL107W pre-WGD_novel
YDL110C pre-WGD_novel
YDL112W pre-WGD_novel
YDL115C pre-WGD_novel
YDL118W post-WGD_novel
YDL121C pre-WGD_novel
YDL122W pre-WGD_novel
YDL123W pre-WGD_novel
YDL129W pre-WGD_novel
YDL133W pre-WGD_novel
YDL139C pre-WGD_novel
YDL144C pre-WGD_novel
YDL146W pre-WGD_novel
YDL150W pre-WGD_novel
YDL157C pre-WGD_novel
YDL169C pre-WGD_novel
YDL173W pre-WGD_novel
YDL176W pre-WGD_novel
YDL180W pre-WGD_novel
YDL186W pre-WGD_novel
YDL189W pre-WGD_novel
YDL197C pre-WGD_novel
YDL203C pre-WGD_novel
YDL213C pre-WGD_novel
YDL220C pre-WGD_novel
YDL227C pre-WGD_novel
YDL231C pre-WGD_novel
YDL232W pre-WGD_novel
YDL233W pre-WGD_novel
YDL234C pre-WGD_novel
YDL235C pre-WGD_novel
YDL237W pre-WGD_novel
YDL241W pre-WGD_novel
YDR014W pre-WGD_novel
YDR022C pre-WGD_novel
YDR030C pre-WGD_novel
YDR031W pre-WGD_novel
YDR042C post-WGD_novel
YDR051C pre-WGD_novel
YDR052C pre-WGD_novel
YDR056C pre-WGD_novel
YDR061W pre-WGD_novel
YDR063W pre-WGD_novel
YDR065W pre-WGD_novel
YDR070C pre-WGD_novel
YDR073W pre-WGD_novel
YDR076W pre-WGD_novel
YDR078C pre-WGD_novel
YDR079W pre-WGD_novel
YDR081C pre-WGD_novel
YDR082W pre-WGD_novel
YDR089W pre-WGD_novel
YDR103W pre-WGD_novel
YDR104C pre-WGD_novel
YDR106W pre-WGD_novel
YDR108W pre-WGD_novel
YDR110W pre-WGD_novel
YDR113C pre-WGD_novel
YDR114C post-WGD_novel
YDR118W pre-WGD_novel
YDR119W pre-WGD_novel
YDR121W pre-WGD_novel
YDR123C pre-WGD_novel
YDR124W pre-WGD_novel
YDR126W pre-WGD_novel
YDR130C pre-WGD_novel
YDR137W pre-WGD_novel
YDR138W pre-WGD_novel
YDR142C pre-WGD_novel
YDR143C pre-WGD_novel
YDR150W pre-WGD_novel
YDR153C pre-WGD_novel
YDR156W pre-WGD_novel
YDR162C pre-WGD_novel
YDR163W pre-WGD_novel
YDR166C pre-WGD_novel
YDR168W pre-WGD_novel
YDR169C pre-WGD_novel
YDR171W pre-WGD_novel
YDR174W pre-WGD_novel
YDR176W pre-WGD_novel
YDR179C pre-WGD_novel
YDR179W-A pre-WGD_novel
YDR180W pre-WGD_novel
YDR181C pre-WGD_novel
YDR184C pre-WGD_novel
YDR186C pre-WGD_novel
YDR195W pre-WGD_novel
YDR201W pre-WGD_novel
YDR202C pre-WGD_novel
YDR207C pre-WGD_novel
YDR210W pre-WGD_novel
YDR217C pre-WGD_novel
YDR219C pre-WGD_novel
YDR221W pre-WGD_novel
YDR227W pre-WGD_novel
YDR229W pre-WGD_novel
YDR231C pre-WGD_novel
YDR239C pre-WGD_novel
YDR240C pre-WGD_novel
YDR249C pre-WGD_novel
YDR254W pre-WGD_novel
YDR260C pre-WGD_novel
YDR262W pre-WGD_novel
YDR279W pre-WGD_novel
YDR281C post-WGD_novel
YDR285W pre-WGD_novel
YDR288W pre-WGD_novel
YDR289C pre-WGD_novel
YDR291W pre-WGD_novel
YDR295C pre-WGD_novel
YDR296W pre-WGD_novel
YDR310C pre-WGD_novel
YDR313C pre-WGD_novel
YDR314C pre-WGD_novel
YDR317W pre-WGD_novel
YDR318W pre-WGD_novel
YDR319C pre-WGD_novel
YDR320C pre-WGD_novel
YDR322W pre-WGD_novel
YDR329C pre-WGD_novel
YDR330W pre-WGD_novel
YDR332W pre-WGD_novel
YDR336W pre-WGD_novel
YDR349C pre-WGD_novel
YDR350C pre-WGD_novel
YDR356W pre-WGD_novel
YDR357C pre-WGD_novel
YDR359C pre-WGD_novel
YDR363W pre-WGD_novel
YDR366C post-WGD_novel
YDR369C pre-WGD_novel
YDR370C pre-WGD_novel
YDR383C pre-WGD_novel
YDR388W pre-WGD_novel
YDR403W pre-WGD_novel
YDR405W pre-WGD_novel
YDR414C pre-WGD_novel
YDR420W pre-WGD_novel
YDR421W pre-WGD_novel
YDR422C pre-WGD_novel
YDR428C pre-WGD_novel
YDR437W pre-WGD_novel
YDR439W pre-WGD_novel
YDR443C pre-WGD_novel
YDR446W pre-WGD_novel
YDR449C pre-WGD_novel
YDR464W pre-WGD_novel
YDR468C pre-WGD_novel
YDR469W pre-WGD_novel
YDR476C pre-WGD_novel
YDR478W pre-WGD_novel
YDR485C pre-WGD_novel
YDR488C pre-WGD_novel
YDR493W pre-WGD_novel
YDR494W pre-WGD_novel
YDR495C pre-WGD_novel
YDR498C pre-WGD_novel
YDR499W pre-WGD_novel
YDR504C post-WGD_novel
YDR512C pre-WGD_novel
YDR520C pre-WGD_novel
YDR524C pre-WGD_novel
YDR532C pre-WGD_novel
YDR540C post-WGD_novel
YEL059C-A pre-WGD_novel
YGL004C pre-WGD_novel
YGL005C pre-WGD_novel
YGL015C post-WGD_novel
YGL016W pre-WGD_novel
YGL020C pre-WGD_novel
YGL023C pre-WGD_novel
YGL025C pre-WGD_novel
YGL032C pre-WGD_novel
YGL035C pre-WGD_novel
YGL036W pre-WGD_novel
YGL044C pre-WGD_novel
YGL045W pre-WGD_novel
YGL057C pre-WGD_novel
YGL061C pre-WGD_novel
YGL079W pre-WGD_novel
YGL081W pre-WGD_novel
YGL083W pre-WGD_novel
YGL086W pre-WGD_novel
YGL090W pre-WGD_novel
YGL093W pre-WGD_novel
YGL098W pre-WGD_novel
YGL108C pre-WGD_novel
YGL113W pre-WGD_novel
YGL117W pre-WGD_novel
YGL121C pre-WGD_novel
YGL126W pre-WGD_novel
YGL128C pre-WGD_novel
YGL129C pre-WGD_novel
YGL138C pre-WGD_novel
YGL145W pre-WGD_novel
YGL146C pre-WGD_novel
YGL151W pre-WGD_novel
YGL154C pre-WGD_novel
YGL168W post-WGD_novel
YGL170C pre-WGD_novel
YGL175C pre-WGD_novel
YGL176C pre-WGD_novel
YGL178W pre-WGD_novel
YGL193C post-WGD_novel
YGL212W pre-WGD_novel
YGL213C pre-WGD_novel
YGL215W pre-WGD_novel
YGL219C pre-WGD_novel
YGL223C pre-WGD_novel
YGL226C-A pre-WGD_novel
YGL226W pre-WGD_novel
YGL227W pre-WGD_novel
YGL230C pre-WGD_novel
YGL235W post-WGD_novel
YGL237C pre-WGD_novel
YGL242C pre-WGD_novel
YGL249W pre-WGD_novel
YGL250W pre-WGD_novel
YGL259W post-WGD_novel
YGL260W post-WGD_novel
YGR006W pre-WGD_novel
YGR013W pre-WGD_novel
YGR014W pre-WGD_novel
YGR016W pre-WGD_novel
YGR026W pre-WGD_novel
YGR030C pre-WGD_novel
YGR033C pre-WGD_novel
YGR042W pre-WGD_novel
YGR044C pre-WGD_novel
YGR053C pre-WGD_novel
YGR057C pre-WGD_novel
YGR067C pre-WGD_novel
YGR072W pre-WGD_novel
YGR075C pre-WGD_novel
YGR077C pre-WGD_novel
YGR079W pre-WGD_novel
YGR081C pre-WGD_novel
YGR084C pre-WGD_novel
YGR089W pre-WGD_novel
YGR098C pre-WGD_novel
YGR099W pre-WGD_novel
YGR102C pre-WGD_novel
YGR104C pre-WGD_novel
YGR105W pre-WGD_novel
YGR106C pre-WGD_novel
YGR111W pre-WGD_novel
YGR113W pre-WGD_novel
YGR117C pre-WGD_novel
YGR120C pre-WGD_novel
YGR122W pre-WGD_novel
YGR126W pre-WGD_novel
YGR128C pre-WGD_novel
YGR129W pre-WGD_novel
YGR130C pre-WGD_novel
YGR134W pre-WGD_novel
YGR140W pre-WGD_novel
YGR146C pre-WGD_novel
YGR150C pre-WGD_novel
YGR153W post-WGD_novel
YGR156W pre-WGD_novel
YGR158C pre-WGD_novel
YGR161C pre-WGD_novel
YGR166W pre-WGD_novel
YGR167W pre-WGD_novel
YGR168C pre-WGD_novel
YGR178C pre-WGD_novel
YGR179C pre-WGD_novel
YGR196C pre-WGD_novel
YGR198W pre-WGD_novel
YGR200C pre-WGD_novel
YGR206W pre-WGD_novel
YGR210C pre-WGD_novel
YGR222W pre-WGD_novel
YGR233C pre-WGD_novel
YGR235C pre-WGD_novel
YGR236C pre-WGD_novel
YGR237C pre-WGD_novel
YGR247W pre-WGD_novel
YGR249W pre-WGD_novel
YGR250C pre-WGD_novel
YGR251W pre-WGD_novel
YGR266W pre-WGD_novel
YGR275W pre-WGD_novel
YGR280C pre-WGD_novel
YHR001W-A pre-WGD_novel
YHR021W-A post-WGD_novel
YJL006C pre-WGD_novel
YJL019W pre-WGD_novel
YJL020C pre-WGD_novel
YJL023C pre-WGD_novel
YJL025W pre-WGD_novel
YJL027C post-WGD_novel
YJL028W post-WGD_novel
YJL041W pre-WGD_novel
YJL043W post-WGD_novel
YJL044C pre-WGD_novel
YJL047C pre-WGD_novel
YJL051W pre-WGD_novel
YJL057C pre-WGD_novel
YJL061W pre-WGD_novel
YJL066C pre-WGD_novel
YJL073W pre-WGD_novel
YJL077C post-WGD_novel
YJL085W pre-WGD_novel
YJL089W pre-WGD_novel
YJL090C pre-WGD_novel
YJL093C pre-WGD_novel
YJL096W pre-WGD_novel
YJL107C post-WGD_novel
YJL117W pre-WGD_novel
YJL118W post-WGD_novel
YJL122W pre-WGD_novel
YJL131C pre-WGD_novel
YJL132W pre-WGD_novel
YJL144W post-WGD_novel
YJL145W pre-WGD_novel
YJL146W pre-WGD_novel
YJL147C pre-WGD_novel
YJL148W pre-WGD_novel
YJL156C pre-WGD_novel
YJL157C pre-WGD_novel
YJL161W pre-WGD_novel
YJL162C pre-WGD_novel
YJL166W pre-WGD_novel
YJL170C pre-WGD_novel
YJL173C pre-WGD_novel
YJL178C pre-WGD_novel
YJL179W pre-WGD_novel
YJL184W pre-WGD_novel
YJL185C pre-WGD_novel
YJL187C pre-WGD_novel
YJL192C pre-WGD_novel
YJL201W pre-WGD_novel
YJL205C pre-WGD_novel
YJL207C pre-WGD_novel
YJL209W pre-WGD_novel
YJL213W pre-WGD_novel
YJL217W pre-WGD_novel
YJR003C pre-WGD_novel
YJR004C pre-WGD_novel
YJR010C-A pre-WGD_novel
YJR011C pre-WGD_novel
YJR012C pre-WGD_novel
YJR021C pre-WGD_novel
YJR039W pre-WGD_novel
YJR041C pre-WGD_novel
YJR042W pre-WGD_novel
YJR043C pre-WGD_novel
YJR046W pre-WGD_novel
YJR052W pre-WGD_novel
YJR053W pre-WGD_novel
YJR055W pre-WGD_novel
YJR056C pre-WGD_novel
YJR067C pre-WGD_novel
YJR079W post-WGD_novel
YJR080C pre-WGD_novel
YJR082C pre-WGD_novel
YJR083C pre-WGD_novel
YJR086W pre-WGD_novel
YJR088C pre-WGD_novel
YJR089W pre-WGD_novel
YJR092W pre-WGD_novel
YJR093C pre-WGD_novel
YJR094C pre-WGD_novel
YJR097W pre-WGD_novel
YJR098C pre-WGD_novel
YJR106W pre-WGD_novel
YJR107W pre-WGD_novel
YJR113C pre-WGD_novel
YJR118C pre-WGD_novel
YJR120W post-WGD_novel
YJR124C pre-WGD_novel
YJR134C pre-WGD_novel
YJR135C pre-WGD_novel
YJR136C pre-WGD_novel
YJR140C pre-WGD_novel
YJR141W pre-WGD_novel
YJR154W pre-WGD_novel
YLL003W pre-WGD_novel
YLL004W pre-WGD_novel
YLL007C pre-WGD_novel
YLL014W pre-WGD_novel
YLL022C pre-WGD_novel
YLL032C pre-WGD_novel
YLL033W pre-WGD_novel
YLL035W pre-WGD_novel
YLL036C pre-WGD_novel
YLL042C pre-WGD_novel
YLL049W pre-WGD_novel
YLL063C post-WGD_novel
YLR001C pre-WGD_novel
YLR003C pre-WGD_novel
YLR006C pre-WGD_novel
YLR010C pre-WGD_novel
YLR012C post-WGD_novel
YLR014C pre-WGD_novel
YLR015W pre-WGD_novel
YLR018C pre-WGD_novel
YLR021W pre-WGD_novel
YLR030W post-WGD_novel
YLR033W pre-WGD_novel
YLR039C pre-WGD_novel
YLR040C pre-WGD_novel
YLR042C post-WGD_novel
YLR047C pre-WGD_novel
YLR049C pre-WGD_novel
YLR052W pre-WGD_novel
YLR053C pre-WGD_novel
YLR054C pre-WGD_novel
YLR055C pre-WGD_novel
YLR057W pre-WGD_novel
YLR063W pre-WGD_novel
YLR065C pre-WGD_novel
YLR067C pre-WGD_novel
YLR068W pre-WGD_novel
YLR071C pre-WGD_novel
YLR073C pre-WGD_novel
YLR077W pre-WGD_novel
YLR078C pre-WGD_novel
YLR079W pre-WGD_novel
YLR082C post-WGD_novel
YLR084C pre-WGD_novel
YLR087C pre-WGD_novel
YLR091W pre-WGD_novel
YLR094C pre-WGD_novel
YLR095C pre-WGD_novel
YLR100W pre-WGD_novel
YLR102C pre-WGD_novel
YLR104W pre-WGD_novel
YLR115W pre-WGD_novel
YLR119W pre-WGD_novel
YLR125W post-WGD_novel
YLR132C pre-WGD_novel
YLR135W pre-WGD_novel
YLR137W pre-WGD_novel
YLR139C pre-WGD_novel
YLR141W pre-WGD_novel
YLR142W pre-WGD_novel
YLR145W pre-WGD_novel
YLR149C pre-WGD_novel
YLR150W pre-WGD_novel
YLR154C pre-WGD_novel
YLR162W post-WGD_novel
YLR165C pre-WGD_novel
YLR173W pre-WGD_novel
YLR176C pre-WGD_novel
YLR190W pre-WGD_novel
YLR192C pre-WGD_novel
YLR194C pre-WGD_novel
YLR199C pre-WGD_novel
YLR204W pre-WGD_novel
YLR207W pre-WGD_novel
YLR211C pre-WGD_novel
YLR219W pre-WGD_novel
YLR220W pre-WGD_novel
YLR221C pre-WGD_novel
YLR224W pre-WGD_novel
YLR226W pre-WGD_novel
YLR227C pre-WGD_novel
YLR242C pre-WGD_novel
YLR247C pre-WGD_novel
YLR254C pre-WGD_novel
YLR256W pre-WGD_novel
YLR257W pre-WGD_novel
YLR263W pre-WGD_novel
YLR265C pre-WGD_novel
YLR267W pre-WGD_novel
YLR278C pre-WGD_novel
YLR288C pre-WGD_novel
YLR292C pre-WGD_novel
YLR295C pre-WGD_novel
YLR298C pre-WGD_novel
YLR301W pre-WGD_novel
YLR309C pre-WGD_novel
YLR312C pre-WGD_novel
YLR312W-A pre-WGD_novel
YLR315W pre-WGD_novel
YLR320W pre-WGD_novel
YLR326W pre-WGD_novel
YLR329W pre-WGD_novel
YLR330W pre-WGD_novel
YLR341W pre-WGD_novel
YLR352W pre-WGD_novel
YLR360W pre-WGD_novel
YLR363C pre-WGD_novel
YLR364W pre-WGD_novel
YLR368W pre-WGD_novel
YLR376C pre-WGD_novel
YLR381W pre-WGD_novel
YLR385C pre-WGD_novel
YLR390W pre-WGD_novel
YLR392C pre-WGD_novel
YLR394W pre-WGD_novel
YLR395C pre-WGD_novel
YLR403W pre-WGD_novel
YLR404W pre-WGD_novel
YLR407W pre-WGD_novel
YLR408C pre-WGD_novel
YLR415C post-WGD_novel
YLR417W pre-WGD_novel
YLR421C pre-WGD_novel
YLR422W pre-WGD_novel
YLR424W pre-WGD_novel
YLR425W pre-WGD_novel
YLR431C pre-WGD_novel
YLR436C pre-WGD_novel
YLR439W pre-WGD_novel
YLR440C pre-WGD_novel
YLR443W pre-WGD_novel
YLR445W pre-WGD_novel
YLR451W pre-WGD_novel
YLR452C pre-WGD_novel
YML006C pre-WGD_novel
YML009C pre-WGD_novel
YML011C pre-WGD_novel
YML013W pre-WGD_novel
YML015C pre-WGD_novel
YML017W pre-WGD_novel
YML019W pre-WGD_novel
YML020W pre-WGD_novel
YML023C pre-WGD_novel
YML029W pre-WGD_novel
YML031W pre-WGD_novel
YML032C pre-WGD_novel
YML037C pre-WGD_novel
YML038C pre-WGD_novel
YML041C pre-WGD_novel
YML043C pre-WGD_novel
YML046W pre-WGD_novel
YML048W pre-WGD_novel
YML051W pre-WGD_novel
YML053C pre-WGD_novel
YML062C pre-WGD_novel
YML066C pre-WGD_novel
YML068W pre-WGD_novel
YML071C pre-WGD_novel
YML076C pre-WGD_novel
YML079W pre-WGD_novel
YML083C post-WGD_novel
YML088W pre-WGD_novel
YML091C pre-WGD_novel
YML099C pre-WGD_novel
YML102W pre-WGD_novel
YML107C pre-WGD_novel
YML108W pre-WGD_novel
YML112W pre-WGD_novel
YML113W pre-WGD_novel
YML114C pre-WGD_novel
YML119W pre-WGD_novel
YML129C pre-WGD_novel
YMR003W pre-WGD_novel
YMR004W pre-WGD_novel
YMR013C pre-WGD_novel
YMR014W pre-WGD_novel
YMR015C pre-WGD_novel
YMR019W pre-WGD_novel
YMR021C pre-WGD_novel
YMR025W pre-WGD_novel
YMR029C pre-WGD_novel
YMR030W post-WGD_novel
YMR032W pre-WGD_novel
YMR033W pre-WGD_novel
YMR036C pre-WGD_novel
YMR041C pre-WGD_novel
YMR042W pre-WGD_novel
YMR043W pre-WGD_novel
YMR044W pre-WGD_novel
YMR052W pre-WGD_novel
YMR055C pre-WGD_novel
YMR059W pre-WGD_novel
YMR060C pre-WGD_novel
YMR064W pre-WGD_novel
YMR065W pre-WGD_novel
YMR066W pre-WGD_novel
YMR067C pre-WGD_novel
YMR068W pre-WGD_novel
YMR069W pre-WGD_novel
YMR070W pre-WGD_novel
YMR073C pre-WGD_novel
YMR075W pre-WGD_novel
YMR087W pre-WGD_novel
YMR092C pre-WGD_novel
YMR093W pre-WGD_novel
YMR094W pre-WGD_novel
YMR098C pre-WGD_novel
YMR106C pre-WGD_novel
YMR107W pre-WGD_novel
YMR111C pre-WGD_novel
YMR112C pre-WGD_novel
YMR125W pre-WGD_novel
YMR126C pre-WGD_novel
YMR133W pre-WGD_novel
YMR134W pre-WGD_novel
YMR135C pre-WGD_novel
YMR144W pre-WGD_novel
YMR147W pre-WGD_novel
YMR148W pre-WGD_novel
YMR149W pre-WGD_novel
YMR154C pre-WGD_novel
YMR155W pre-WGD_novel
YMR157C pre-WGD_novel
YMR159C pre-WGD_novel
YMR160W pre-WGD_novel
YMR163C pre-WGD_novel
YMR164C pre-WGD_novel
YMR165C pre-WGD_novel
YMR168C pre-WGD_novel
YMR172W pre-WGD_novel
YMR173W pre-WGD_novel
YMR174C pre-WGD_novel
YMR176W pre-WGD_novel
YMR179W pre-WGD_novel
YMR184W pre-WGD_novel
YMR185W pre-WGD_novel
YMR187C pre-WGD_novel
YMR191W pre-WGD_novel
YMR193W pre-WGD_novel
YMR204C pre-WGD_novel
YMR218C pre-WGD_novel
YMR219W pre-WGD_novel
YMR232W pre-WGD_novel
YMR239C pre-WGD_novel
YMR241W pre-WGD_novel
YMR252C pre-WGD_novel
YMR255W pre-WGD_novel
YMR256C pre-WGD_novel
YMR257C pre-WGD_novel
YMR258C pre-WGD_novel
YMR259C pre-WGD_novel
YMR263W pre-WGD_novel
YMR268C pre-WGD_novel
YMR269W pre-WGD_novel
YMR270C pre-WGD_novel
YMR280C pre-WGD_novel
YMR282C pre-WGD_novel
YMR287C pre-WGD_novel
YMR294W pre-WGD_novel
YMR298W pre-WGD_novel
YMR299C pre-WGD_novel
YMR311C pre-WGD_novel
YMR312W pre-WGD_novel
YMR317W post-WGD_novel
YNL015W pre-WGD_novel
YNL038W pre-WGD_novel
YNL039W pre-WGD_novel
YNL042W pre-WGD_novel
YNL046W post-WGD_novel
YNL050C pre-WGD_novel
YNL051W pre-WGD_novel
YNL054W pre-WGD_novel
YNL076W pre-WGD_novel
YNL078W pre-WGD_novel
YNL081C pre-WGD_novel
YNL086W pre-WGD_novel
YNL091W pre-WGD_novel
YNL094W pre-WGD_novel
YNL100W pre-WGD_novel
YNL103W pre-WGD_novel
YNL110C pre-WGD_novel
YNL122C pre-WGD_novel
YNL126W pre-WGD_novel
YNL127W pre-WGD_novel
YNL128W pre-WGD_novel
YNL133C pre-WGD_novel
YNL136W pre-WGD_novel
YNL146W pre-WGD_novel
YNL149C pre-WGD_novel
YNL151C pre-WGD_novel
YNL158W pre-WGD_novel
YNL159C pre-WGD_novel
YNL164C pre-WGD_novel
YNL166C pre-WGD_novel
YNL167C pre-WGD_novel
YNL175C pre-WGD_novel
YNL182C pre-WGD_novel
YNL187W pre-WGD_novel
YNL188W pre-WGD_novel
YNL190W pre-WGD_novel
YNL191W pre-WGD_novel
YNL193W pre-WGD_novel
YNL196C pre-WGD_novel
YNL199C pre-WGD_novel
YNL208W pre-WGD_novel
YNL210W pre-WGD_novel
YNL211C pre-WGD_novel
YNL214W pre-WGD_novel
YNL215W pre-WGD_novel
YNL216W pre-WGD_novel
YNL224C pre-WGD_novel
YNL230C pre-WGD_novel
YNL233W pre-WGD_novel
YNL234W pre-WGD_novel
YNL236W pre-WGD_novel
YNL242W pre-WGD_novel
YNL246W pre-WGD_novel
YNL253W pre-WGD_novel
YNL254C pre-WGD_novel
YNL258C pre-WGD_novel
YNL260C pre-WGD_novel
YNL269W post-WGD_novel
YNL271C pre-WGD_novel
YNL272C pre-WGD_novel
YNL282W pre-WGD_novel
YNL294C pre-WGD_novel
YNL295W pre-WGD_novel
YNL300W pre-WGD_novel
YNL311C pre-WGD_novel
YNL314W pre-WGD_novel
YNL322C pre-WGD_novel
YNL327W pre-WGD_novel
YNR004W pre-WGD_novel
YNR009W pre-WGD_novel
YNR010W pre-WGD_novel
YNR021W pre-WGD_novel
YNR022C pre-WGD_novel
YNR024W pre-WGD_novel
YNR040W pre-WGD_novel
YNR045W pre-WGD_novel
YNR049C pre-WGD_novel
YNR051C pre-WGD_novel
YNR062C post-WGD_novel
YNR064C pre-WGD_novel
YOL003C pre-WGD_novel
YOL013C pre-WGD_novel
YOL014W post-WGD_novel
YOL015W post-WGD_novel
YOL025W pre-WGD_novel
YOL029C post-WGD_novel
YOL031C pre-WGD_novel
YOL032W pre-WGD_novel
YOL041C pre-WGD_novel
YOL044W pre-WGD_novel
YOL051W pre-WGD_novel
YOL053W pre-WGD_novel
YOL054W pre-WGD_novel
YOL063C pre-WGD_novel
YOL069W pre-WGD_novel
YOL070C pre-WGD_novel
YOL078W pre-WGD_novel
YOL087C pre-WGD_novel
YOL088C pre-WGD_novel
YOL104C pre-WGD_novel
YOL108C pre-WGD_novel
YOL109W pre-WGD_novel
YOL110W pre-WGD_novel
YOL111C pre-WGD_novel
YOL116W pre-WGD_novel
YOL117W pre-WGD_novel
YOL137W pre-WGD_novel
YOL144W pre-WGD_novel
YOL148C pre-WGD_novel
YOL149W pre-WGD_novel
YOL154W pre-WGD_novel
YOL159C post-WGD_novel
YOR008C pre-WGD_novel
YOR009W post-WGD_novel
YOR017W pre-WGD_novel
YOR021C pre-WGD_novel
YOR023C pre-WGD_novel
YOR030W pre-WGD_novel
YOR031W post-WGD_novel
YOR032C pre-WGD_novel
YOR035C pre-WGD_novel
YOR037W pre-WGD_novel
YOR038C pre-WGD_novel
YOR045W pre-WGD_novel
YOR051C pre-WGD_novel
YOR058C pre-WGD_novel
YOR060C pre-WGD_novel
YOR064C pre-WGD_novel
YOR068C post-WGD_novel
YOR073W pre-WGD_novel
YOR078W pre-WGD_novel
YOR080W pre-WGD_novel
YOR084W pre-WGD_novel
YOR087W pre-WGD_novel
YOR097C pre-WGD_novel
YOR098C pre-WGD_novel
YOR104W pre-WGD_novel
YOR106W pre-WGD_novel
YOR107W pre-WGD_novel
YOR114W pre-WGD_novel
YOR129C pre-WGD_novel
YOR132W pre-WGD_novel
YOR138C pre-WGD_novel
YOR140W pre-WGD_novel
YOR144C pre-WGD_novel
YOR148C pre-WGD_novel
YOR152C pre-WGD_novel
YOR158W pre-WGD_novel
YOR166C pre-WGD_novel
YOR177C pre-WGD_novel
YOR181W pre-WGD_novel
YOR183W post-WGD_novel
YOR188W pre-WGD_novel
YOR189W pre-WGD_novel
YOR194C pre-WGD_novel
YOR195W pre-WGD_novel
YOR205C pre-WGD_novel
YOR215C pre-WGD_novel
YOR216C pre-WGD_novel
YOR220W pre-WGD_novel
YOR221C pre-WGD_novel
YOR228C pre-WGD_novel
YOR242C pre-WGD_novel
YOR255W pre-WGD_novel
YOR264W pre-WGD_novel
YOR266W pre-WGD_novel
YOR268C post-WGD_novel
YOR269W pre-WGD_novel
YOR276W pre-WGD_novel
YOR279C pre-WGD_novel
YOR284W post-WGD_novel
YOR288C pre-WGD_novel
YOR296W pre-WGD_novel
YOR298W pre-WGD_novel
YOR302W pre-WGD_novel
YOR304C-A pre-WGD_novel
YOR313C pre-WGD_novel
YOR315W pre-WGD_novel
YOR320C pre-WGD_novel
YOR329C pre-WGD_novel
YOR336W pre-WGD_novel
YOR340C pre-WGD_novel
YOR344C pre-WGD_novel
YOR349W pre-WGD_novel
YOR350C pre-WGD_novel
YOR352W pre-WGD_novel
YOR354C pre-WGD_novel
YOR355W pre-WGD_novel
YOR359W pre-WGD_novel
YOR360C pre-WGD_novel
YOR368W pre-WGD_novel
YOR372C pre-WGD_novel
YOR373W pre-WGD_novel
YOR380W pre-WGD_novel
YOR382W post-WGD_novel
YPL005W pre-WGD_novel
YPL007C pre-WGD_novel
YPL011C pre-WGD_novel
YPL014W pre-WGD_novel
YPL016W pre-WGD_novel
YPL018W pre-WGD_novel
YPL020C pre-WGD_novel
YPL021W post-WGD_novel
YPL024W pre-WGD_novel
YPL027W post-WGD_novel
YPL033C pre-WGD_novel
YPL034W pre-WGD_novel
YPL039W pre-WGD_novel
YPL041C pre-WGD_novel
YPL047W pre-WGD_novel
YPL052W pre-WGD_novel
YPL054W pre-WGD_novel
YPL055C pre-WGD_novel
YPL056C post-WGD_novel
YPL064C pre-WGD_novel
YPL066W pre-WGD_novel
YPL067C pre-WGD_novel
YPL068C pre-WGD_novel
YPL070W pre-WGD_novel
YPL071C pre-WGD_novel
YPL072W pre-WGD_novel
YPL075W pre-WGD_novel
YPL085W pre-WGD_novel
YPL099C pre-WGD_novel
YPL107W pre-WGD_novel
YPL108W pre-WGD_novel
YPL110C pre-WGD_novel
YPL113C pre-WGD_novel
YPL115C pre-WGD_novel
YPL116W pre-WGD_novel
YPL118W pre-WGD_novel
YPL121C pre-WGD_novel
YPL123C pre-WGD_novel
YPL124W pre-WGD_novel
YPL126W pre-WGD_novel
YPL127C pre-WGD_novel
YPL138C pre-WGD_novel
YPL144W pre-WGD_novel
YPL148C pre-WGD_novel
YPL156C pre-WGD_novel
YPL158C pre-WGD_novel
YPL161C pre-WGD_novel
YPL165C pre-WGD_novel
YPL166W pre-WGD_novel
YPL168W pre-WGD_novel
YPL173W pre-WGD_novel
YPL174C pre-WGD_novel
YPL178W pre-WGD_novel
YPL180W pre-WGD_novel
YPL181W pre-WGD_novel
YPL186C pre-WGD_novel
YPL190C pre-WGD_novel
YPL192C pre-WGD_novel
YPL193W pre-WGD_novel
YPL194W pre-WGD_novel
YPL201C pre-WGD_novel
YPL208W pre-WGD_novel
YPL210C pre-WGD_novel
YPL213W pre-WGD_novel
YPL233W pre-WGD_novel
YPL236C pre-WGD_novel
YPL239W pre-WGD_novel
YPL241C pre-WGD_novel
YPL245W pre-WGD_novel
YPL248C pre-WGD_novel
YPL255W pre-WGD_novel
YPL257W post-WGD_novel
YPL267W pre-WGD_novel
YPL269W pre-WGD_novel
YPL272C pre-WGD_novel
YPR005C pre-WGD_novel
YPR007C pre-WGD_novel
YPR013C pre-WGD_novel
YPR015C pre-WGD_novel
YPR017C pre-WGD_novel
YPR018W pre-WGD_novel
YPR020W pre-WGD_novel
YPR022C pre-WGD_novel
YPR046W pre-WGD_novel
YPR049C pre-WGD_novel
YPR057W pre-WGD_novel
YPR061C pre-WGD_novel
YPR063C pre-WGD_novel
YPR065W pre-WGD_novel
YPR070W pre-WGD_novel
YPR075C pre-WGD_novel
YPR078C pre-WGD_novel
YPR079W pre-WGD_novel
YPR083W pre-WGD_novel
YPR084W pre-WGD_novel
YPR085C pre-WGD_novel
YPR089W pre-WGD_novel
YPR091C pre-WGD_novel
YPR093C pre-WGD_novel
YPR095C pre-WGD_novel
YPR096C post-WGD_novel
YPR101W pre-WGD_novel
YPR104C pre-WGD_novel
YPR106W pre-WGD_novel
YPR109W pre-WGD_novel
YPR114W pre-WGD_novel
YPR116W pre-WGD_novel
YPR124W pre-WGD_novel
YPR134W pre-WGD_novel
YPR135W pre-WGD_novel
YPR137W pre-WGD_novel
YPR139C pre-WGD_novel
YPR152C pre-WGD_novel
YPR153W pre-WGD_novel
YPR163C pre-WGD_novel
YPR164W pre-WGD_novel
YPR169W pre-WGD_novel
YPR171W pre-WGD_novel
YPR179C pre-WGD_novel
YPR185W pre-WGD_novel
YPR190C pre-WGD_novel
YPR199C post-WGD_novel
YPR201W pre-WGD_novel
YLR390W-A pre-WGD_novel
YDL045W-A pre-WGD_novel
YOR008C-A post-WGD_novel
YIL009C-A pre-WGD_novel
YPR133W-A pre-WGD_novel
YCR020W-B pre-WGD_novel
YCL001W-A post-WGD_novel
YDR034C-A post-WGD_novel
YLR262C-A pre-WGD_novel
YMR158C-A post-WGD_novel
YDR322C-A pre-WGD_novel
YOL077W-A pre-WGD_novel
YML058W-A post-WGD_novel
YBL059C-A pre-WGD_novel
YBR058C-A pre-WGD_novel
YBR085C-A pre-WGD_novel
YER053C-A pre-WGD_novel
YMR122W-A pre-WGD_novel
YCL021W-A post-WGD_novel
YER014C-A post-WGD_novel
YBL029C-A pre-WGD_novel
YBR233W-A pre-WGD_novel
YDL159W-A post-WGD_novel
YFR012W-A post-WGD_novel
YGL258W-A post-WGD_novel
YJL052C-A post-WGD_novel
YJL062W-A pre-WGD_novel
YKL018C-A pre-WGD_novel
YKL106C-A post-WGD_novel
YLR099W-A pre-WGD_novel
YLR363W-A pre-WGD_novel
YML007C-A post-WGD_novel
YNL162W-A pre-WGD_novel
YOL086W-A pre-WGD_novel
YOL159C-A post-WGD_novel
YBR255C-A pre-WGD_novel
YDR381C-A pre-WGD_novel
YKL138C-A pre-WGD_novel
YLR154W-C pre-WGD_novel
YPL096C-A pre-WGD_novel
YPR036W-A pre-WGD_novel
YER180C-A pre-WGD_novel
YNL138W-A pre-WGD_novel
YKR095W-A pre-WGD_novel
YJR112W-A pre-WGD_novel
YMR194C-B pre-WGD_novel
YPR170W-B pre-WGD_novel
YBL039W-B pre-WGD_novel
YCL058W-A pre-WGD_novel
YDL160C-A pre-WGD_novel
YJL127C-B pre-WGD_novel
YKL068W-A pre-WGD_novel
YLR307C-A pre-WGD_novel
YOR020W-A pre-WGD_novel
YPL189C-A pre-WGD_novel
YBL008W-A post-WGD_novel
YBR072C-A post-WGD_novel
YBR196C-A post-WGD_novel
YBR200W-A post-WGD_novel
YCR108C post-WGD_novel
YDR169C-A post-WGD_novel
YDR182W-A post-WGD_novel
YDR194W-A post-WGD_novel
YDR246W-A post-WGD_novel
YER078W-A post-WGD_novel
YFL041W-A post-WGD_novel
YGL041C-B post-WGD_novel
YGR121W-A post-WGD_novel
YGR240C-A post-WGD_novel
YHR086W-A post-WGD_novel
YHR175W-A post-WGD_novel
YIL134C-A post-WGD_novel
YJR151W-A post-WGD_novel
YKL183C-A post-WGD_novel
YLL006W-A post-WGD_novel
YLR154C-G post-WGD_novel
YLR162W-A post-WGD_novel
YLR285C-A post-WGD_novel
YLR342W-A post-WGD_novel
YLR412C-A post-WGD_novel
YML054C-A post-WGD_novel
YMR030W-A post-WGD_novel
YMR230W-A post-WGD_novel
YNL130C-A post-WGD_novel
YOL164W-A post-WGD_novel
YOR011W-A post-WGD_novel
YOR316C-A post-WGD_novel
YOR376W-A post-WGD_novel
YOR381W-A post-WGD_novel
YPL038W-A post-WGD_novel
YPR108W-A post-WGD_novel
YAR035C-A post-WGD_novel
YBL071C-B post-WGD_novel
YBL100W-C post-WGD_novel
YBR182C-A post-WGD_novel
YBR296C-A post-WGD_novel
YBR298C-A post-WGD_novel
YER175W-A post-WGD_novel
YFR032C-B post-WGD_novel
YGL007C-A post-WGD_novel
YGL188C-A post-WGD_novel
YGR031C-A post-WGD_novel
YGR146C-A post-WGD_novel
YGR174W-A post-WGD_novel
YGR204C-A post-WGD_novel
YHR022C-A post-WGD_novel
YHR213W-A post-WGD_novel
YHR214C-D post-WGD_novel
YHR214C-E post-WGD_novel
YJL077W-B post-WGD_novel
YKL096C-B post-WGD_novel
YLR406C-A post-WGD_novel
YML100W-A post-WGD_novel
YMR001C-A post-WGD_novel
YMR105W-A post-WGD_novel
YMR182W-A post-WGD_novel
YMR242W-A post-WGD_novel
YMR272W-B post-WGD_novel
YMR315W-A post-WGD_novel
YNL097C-B post-WGD_novel
YOL019W-A post-WGD_novel
YOR032W-A post-WGD_novel
YOR161C-C post-WGD_novel
YOR394C-A post-WGD_novel
YPL152W-A post-WGD_novel
YPR159C-A post-WGD_novel
YAL037C-A post-WGD_novel
YDR524W-C post-WGD_novel
YGL006W-A post-WGD_novel
YJL047C-A post-WGD_novel
YJL133C-A pre-WGD_novel
YJL136W-A post-WGD_novel
YLR264C-A post-WGD_novel
YNL067W-B post-WGD_novel
YOL038C-A post-WGD_novel
YAL063C-A post-WGD_novel
YBR196C-B post-WGD_novel
YBR221W-A post-WGD_novel
YCR024C-B post-WGD_novel
YDR003W-A post-WGD_novel
YGL041W-A post-WGD_novel
YGR035W-A post-WGD_novel
YHL015W-A post-WGD_novel
YHL048C-A post-WGD_novel
YHR007C-A post-WGD_novel
YHR050W-A post-WGD_novel
YIL002W-A pre-WGD_novel
YIL046W-A post-WGD_novel
YIR018C-A post-WGD_novel
YIR021W-A post-WGD_novel
YLR361C-A pre-WGD_novel
YMR175W-A post-WGD_novel
YMR247W-A post-WGD_novel
YNL042W-B post-WGD_novel
YNL146C-A post-WGD_novel
YNL277W-A post-WGD_novel
YOL097W-A post-WGD_novel
YOL155W-A post-WGD_novel
YOR034C-A post-WGD_novel
YOR293C-A post-WGD_novel
YPL119C-A post-WGD_novel
YHR199C-A pre-WGD_novel
YBR230W-A post-WGD_novel
YCR095W-A post-WGD_novel
YGR161W-C post-WGD_novel
YBR201C-A pre-WGD_novel
YGL194C-A pre-WGD_novel
YDR461C-A pre-WGD_novel
YDR374W-A pre-WGD_novel
YDR119W-A pre-WGD_novel
YDL007C-A post-WGD_novel
YKL023C-A post-WGD_novel
YKL065W-A pre-WGD_novel
YLR146W-A pre-WGD_novel
YIL102C-A pre-WGD_novel
YPR145C-A pre-WGD_novel
YDR014W-A pre-WGD_novel
YPR010C-A pre-WGD_novel
YDR034W-B WGD_duplicate
YBR056W-A WGD_duplicate
YDR223W WGD_duplicate
YLR223C WGD_duplicate
YDR264C WGD_duplicate
YOR034C WGD_duplicate
YGL180W pre-WGD_duplicate
YJL095W pre-WGD_duplicate
YPR161C pre-WGD_duplicate
YNL161W pre-WGD_duplicate
YAR019C pre-WGD_duplicate
YBR160W pre-WGD_duplicate
YMR001C pre-WGD_duplicate
YBR274W pre-WGD_duplicate
YNL298W WGD_duplicate
YIL035C pre-WGD_duplicate
YOR061W pre-WGD_duplicate
YKL139W pre-WGD_duplicate
YJL005W pre-WGD_duplicate
YPR111W WGD_duplicate
YGR092W WGD_duplicate
YDL101C pre-WGD_duplicate
YBL016W pre-WGD_duplicate
YDR283C pre-WGD_duplicate
YDR507C WGD_duplicate
YCR008W pre-WGD_duplicate
YLR113W pre-WGD_duplicate
YIL112W pre-WGD_duplicate
YOR267C pre-WGD_duplicate
YPL204W pre-WGD_duplicate
YKL101W pre-WGD_duplicate
YJL106W pre-WGD_duplicate
YPL209C pre-WGD_duplicate
YHR079C pre-WGD_duplicate
YAL017W WGD_duplicate
YJL164C WGD_duplicate
YPL203W pre-WGD_duplicate
YKL166C WGD_duplicate
YBR028C pre-WGD_duplicate
YHR135C WGD_duplicate
YNL154C WGD_duplicate
YER123W pre-WGD_duplicate
YFR014C WGD_duplicate
YOL016C WGD_duplicate
YCL024W WGD_duplicate
YDL025C pre-WGD_duplicate
YGR052W pre-WGD_duplicate
YHR102W pre-WGD_duplicate
YDR122W WGD_duplicate
YDL108W pre-WGD_duplicate
YLR096W WGD_duplicate
YAR018C pre-WGD_duplicate
YOR233W WGD_duplicate
YCR091W WGD_duplicate
YKL161C WGD_duplicate
YMR291W pre-WGD_duplicate
YNR047W WGD_duplicate
YLL019C pre-WGD_duplicate
YOL045W WGD_duplicate
YOL100W WGD_duplicate
YOL128C WGD_duplicate
YBL105C pre-WGD_duplicate
YGR040W pre-WGD_duplicate
YNL307C WGD_duplicate
YMR139W WGD_duplicate
YOR351C pre-WGD_duplicate
YOR231W WGD_duplicate
YPL140C WGD_duplicate
YDL028C pre-WGD_duplicate
YDL079C WGD_duplicate
YNL183C WGD_duplicate
YER129W WGD_duplicate
YJL128C pre-WGD_duplicate
YPL031C pre-WGD_duplicate
YDR490C WGD_duplicate
YDR466W pre-WGD_duplicate
YDL214C WGD_duplicate
YGR232W pre-WGD_duplicate
YDL230W pre-WGD_duplicate
YOR208W pre-WGD_duplicate
YER075C pre-WGD_duplicate
YPL153C pre-WGD_duplicate
YGL158W WGD_duplicate
YLR248W WGD_duplicate
YFL033C pre-WGD_duplicate
YHR205W pre-WGD_duplicate
YOL113W WGD_duplicate
YMR216C pre-WGD_duplicate
YHR030C WGD_duplicate
YPR054W pre-WGD_duplicate
YDR477W pre-WGD_duplicate
YDR523C pre-WGD_duplicate
YCR073C WGD_duplicate
YNR031C WGD_duplicate
YPL042C pre-WGD_duplicate
YLR362W pre-WGD_duplicate
YHL007C pre-WGD_duplicate
YDL159W pre-WGD_duplicate
YGL179C WGD_duplicate
YDR247W WGD_duplicate
YJL141C pre-WGD_duplicate
YPL141C WGD_duplicate
YPL150W pre-WGD_duplicate
YKL126W WGD_duplicate
YMR104C WGD_duplicate
YPL026C WGD_duplicate
YDR253C WGD_duplicate
YPL038W WGD_duplicate
YDR259C WGD_duplicate
YOR028C WGD_duplicate
YDR273W WGD_duplicate
YOR042W WGD_duplicate
YBL085W WGD_duplicate
YER114C WGD_duplicate
YDR389W WGD_duplicate
YOR134W WGD_duplicate
YDR451C WGD_duplicate
YML027W WGD_duplicate
YDR480W WGD_duplicate
YPL049C WGD_duplicate
YDR492W WGD_duplicate
YOL002C pre-WGD_duplicate
YLR023C pre-WGD_duplicate
YOL101C WGD_duplicate
YBL061C WGD_duplicate
YER096W WGD_duplicate
YER035W WGD_duplicate
YGL222C WGD_duplicate
YER045C WGD_duplicate
YIL036W WGD_duplicate
YBL043W WGD_duplicate
YJR115W WGD_duplicate
YFR017C WGD_duplicate
YOL024W WGD_duplicate
YGL096W WGD_duplicate
YPL177C WGD_duplicate
YGL075C WGD_duplicate
YPL200W WGD_duplicate
YGR023W WGD_duplicate
YLR332W WGD_duplicate
YGR035C WGD_duplicate
YLR346C WGD_duplicate
YMR072W WGD_duplicate
YKL032C WGD_duplicate
YPR052C WGD_duplicate
YBR089C-A WGD_duplicate
YGR056W WGD_duplicate
YLR357W WGD_duplicate
YGR136W WGD_duplicate
YPR154W WGD_duplicate
YGR188C WGD_duplicate
YJL013C WGD_duplicate
YGR239C WGD_duplicate
YHR160C WGD_duplicate
YHR139C WGD_duplicate
YNL160W WGD_duplicate
YHR146W WGD_duplicate
YNL173C WGD_duplicate
YBR049C WGD_duplicate
YDR026C WGD_duplicate
YHR206W WGD_duplicate
YJR147W WGD_duplicate
YIL149C WGD_duplicate
YKR095W WGD_duplicate
YIL135C WGD_duplicate
YNL074C WGD_duplicate
YIL113W WGD_duplicate
YNL053W WGD_duplicate
YBR066C WGD_duplicate
YDR043C WGD_duplicate
YIR033W WGD_duplicate
YKL020C WGD_duplicate
YJL165C WGD_duplicate
YKL168C WGD_duplicate
YJL110C WGD_duplicate
YKR034W WGD_duplicate
YJL083W WGD_duplicate
YKR019C WGD_duplicate
YJL076W WGD_duplicate
YKR010C WGD_duplicate
YJR059W WGD_duplicate
YKL198C WGD_duplicate
YKL132C WGD_duplicate
YMR113W WGD_duplicate
YOR241W pre-WGD_duplicate
YKL105C WGD_duplicate
YMR086W WGD_duplicate
YKL093W WGD_duplicate
YMR081C WGD_duplicate
YKL043W WGD_duplicate
YMR016C WGD_duplicate
YKR077W WGD_duplicate
YOR066W WGD_duplicate
YKR078W WGD_duplicate
YOR357C pre-WGD_duplicate
YJL036W pre-WGD_duplicate
YOR069W WGD_duplicate
YBR118W WGD_duplicate
YPR080W WGD_duplicate
YOR133W WGD_duplicate
YDR385W WGD_duplicate
YLR069C pre-WGD_duplicate
YJL102W pre-WGD_duplicate
YOR187W pre-WGD_duplicate
YDR172W pre-WGD_duplicate
YLR289W pre-WGD_duplicate
YKR084C WGD_duplicate
YER025W pre-WGD_duplicate
YNL163C pre-WGD_duplicate
YKL173W pre-WGD_duplicate
YOR076C WGD_duplicate
YKR091W WGD_duplicate
YOR083W WGD_duplicate
YLR310C WGD_duplicate
YLL016W WGD_duplicate
YBR150C WGD_duplicate
YLR098C pre-WGD_duplicate
YOL089C WGD_duplicate
YOR337W pre-WGD_duplicate
YFR057W post-WGD_duplicate
YIL130W pre-WGD_duplicate
YJL206C pre-WGD_duplicate
YLR277C WGD_duplicate
YOR179C WGD_duplicate
YLR437C WGD_duplicate
YML058W WGD_duplicate
YLR442C WGD_duplicate
YML065W WGD_duplicate
YLR457C WGD_duplicate
YPR174C WGD_duplicate
YML109W WGD_duplicate
YMR273C WGD_duplicate
YBR182C WGD_duplicate
YPL089C WGD_duplicate
YML007W WGD_duplicate
YHL009C pre-WGD_duplicate
YDR423C WGD_duplicate
YBR197C WGD_duplicate
YPL077C WGD_duplicate
YMR175W WGD_duplicate
YPL223C WGD_duplicate
YMR182C WGD_duplicate
YPL230W WGD_duplicate
YAL028W WGD_duplicate
YOR324C WGD_duplicate
YMR251W-A WGD_duplicate
YOL052C-A WGD_duplicate
YMR264W WGD_duplicate
YML101C WGD_duplicate
YNL309W WGD_duplicate
YOL131W WGD_duplicate
YNL283C WGD_duplicate
YOL105C WGD_duplicate
YNL195C WGD_duplicate
YDL223C WGD_duplicate
YNR034W-A WGD_duplicate
YCR075W-A WGD_duplicate
YOL091W WGD_duplicate
YBR148W WGD_duplicate
YOL036W WGD_duplicate
YIR016W WGD_duplicate
YOR044W WGD_duplicate
YDR275W WGD_duplicate
YBR273C WGD_duplicate
YJL048C WGD_duplicate
YBR278W WGD_duplicate
YJL065C WGD_duplicate
YOR186W WGD_duplicate
YLR297W WGD_duplicate
YPL130W WGD_duplicate
YOR214C WGD_duplicate
YPR162C WGD_duplicate
YLR453C WGD_duplicate
YCR089W WGD_duplicate
YNR044W WGD_duplicate
YDL239C WGD_duplicate
YNL225C WGD_duplicate
YDL226C WGD_duplicate
YNL204C WGD_duplicate
YDL204W WGD_duplicate
YDR233C WGD_duplicate
YDL184C WGD_duplicate
YDL133C-A WGD_duplicate
YDL161W WGD_duplicate
YLR206W WGD_duplicate
YPL250C WGD_duplicate
YMR195W WGD_duplicate
YDL070W WGD_duplicate
YLR399C WGD_duplicate
YDR028C WGD_duplicate
YBR050C WGD_duplicate
YDR524C-B WGD_duplicate
YCL048W-A WGD_duplicate
YBL106C WGD_duplicate
YPR032W WGD_duplicate
YLR110C WGD_duplicate
YHR211W post-WGD_duplicate
YAL063C post-WGD_duplicate
YAL065C post-WGD_duplicate
YAL064C-A post-WGD_duplicate
YHR212W-A post-WGD_duplicate
YHR213W post-WGD_duplicate
YFL051C post-WGD_duplicate
YAR050W post-WGD_duplicate
YDR134C WGD_duplicate
YDR151C WGD_duplicate
YLR136C WGD_duplicate
